# Supplementary material for: Antagonist muscle activity during reactive balance responses is elevated in Parkinson’s disease and in balance impairment
Source: PLoS One. 2019 Jan 25;14(1):e0211137. doi: 10.1371/journal.pone.0211137 (PMC6347183; doi:10.1371/journal.pone.0211137)
Supplement: S2 File — (CSV) [file pone.0211137.s002.csv]

Row	muscleXtimebin	MI	MI180	muscleandside	muscle	side	timebin	participant	sex	age	height	weight	bmi	falls_6mo	falls_1mo	fog_1mo	updrs_ii_13	updrs_ii_14	updrs_ii_15	updrs_ii_16	haspd	pd_duration	moca_score	abc	dysk_face	dysk_neck	dysk_rue	dysk_lue	dysk_rle	dysk_lle	fog_q_b_1	fog_q_b_2	fog_q_b_3	fog_q_b_4	fog_q_b_5	fog_q_b_6	HY	UPDRSsum	gender	updrs_iii_total	updrs_iii_legrigidity	tremor_ave	pigd_ave	pd_phenotype	pigdvshoa	PDtypevshoa	updrs_r	updrs_l	updrs_rle
BAT001PRE_kellymi_values	EMG_BFLH_L_APR1	64.2167742	56.99806077	BFLH_L	BFLH	L	APR_1_TIMEBIN	BAT001PRE	F	84	163.83	49.89	18.6	2	1	1	0	0	0	1	Yes	17	28	81.875	0	0	0	0	0	0	1	0	2	1	0	1	2.5	44	F	44	1	1.125	0	td pd	.	td pd	18	17	1
BAT002PRE_kellymi_values	EMG_BFLH_L_APR1	95.73053615	89.44894841	BFLH_L	BFLH	L	APR_1_TIMEBIN	BAT002PRE	M	53	175.26	86.1826	28.1	0	0	0	0	0	0	1	Yes	4	29	90	0	0	0	0	0	0	0	0	0	0	0	0	1.5	21	M	21	1	0.75	0.2	td pd	.	td pd	10	5	1
BAT003PRE_kellymi_values	EMG_BFLH_L_APR1	76.07003293	76.07003293	BFLH_L	BFLH	L	APR_1_TIMEBIN	BAT003PRE	F	75	163.5	57.6	21.5	4	2	1	0	0	1	0	Yes	2	27	78.125	0	0	0	0	0	0	1	0	0	1	1	0	2.5	31	F	31	2	0.25	0.6	pigd pd	pigd	pigd pd	12	11	2
BAT004PRE_kellymi_values	EMG_BFLH_L_APR1	69.93168829	68.32656192	BFLH_L	BFLH	L	APR_1_TIMEBIN	BAT004PRE	F	82	168	59.9	21.2	0	0	1	0	2	1	1	Yes	3	24	70.625	0	0	0	0	0	0	3	2	4	2	2	2	3	37	F	37	0	0.5	1.4	pigd pd	pigd	pigd pd	10	13	0
BAT005PRE_kellymi_values	EMG_BFLH_L_APR1	80.39103193	80.39103193	BFLH_L	BFLH	L	APR_1_TIMEBIN	BAT005PRE	M	39	184	70.8	20.9	3	1	0	0	0	2	4	Yes	9	28	91.25	0	0	0	0	0	0	3	3	3	0	1	1	2.5	38	M	38	0	1.875	0.6	td pd	.	td pd	9	21	1
BAT006PRE_kellymi_values	EMG_BFLH_L_APR1	31.53273541	24.98873934	BFLH_L	BFLH	L	APR_1_TIMEBIN	BAT006PRE	M	66	181.5	83.6	25.4	0	0	0	0	0	0	0	Yes	1	24	85	0	0	0	0	0	0	1	1	0	0	0	0	2	22	M	22	3	0.125	0.2	pigd pd	pigd	pigd pd	6	9	1
BAT007PRE_kellymi_values	EMG_BFLH_L_APR1	81.53515693	57.97924947	BFLH_L	BFLH	L	APR_1_TIMEBIN	BAT007PRE	M	59	186	89.4	25.8	0	1	1	0	1	1	1	Yes	6	27	93.75	0	0	0	0	0	0	2	1	2	1	0	1	2	34	M	34	0	0.625	0.6	indet pd	.	indet pd	11	13	0
BAT008PRE_kellymi_values	EMG_BFLH_L_APR1	42.173488	42.173488	BFLH_L	BFLH	L	APR_1_TIMEBIN	BAT008PRE	F	71	155.5	63.8	26.4	0	0	0	0	0	1	1	Yes	3	30	96.875	0	0	0	0	0	0	1	0	0	0	0	0	2	30	F	30	0	1.125	0.6	td pd	.	td pd	14	10	2
BAT010PRE_kellymi_values	EMG_BFLH_L_APR1	70.42419067	70.42419067	BFLH_L	BFLH	L	APR_1_TIMEBIN	BAT010PRE	F	69	153.5	45.9	19.5	0	0	0	0	0	1	1	Yes	6	25	98.75	0	0	0	0	0	0	1	0	0	0	0	0	3	43	F	43	1	1.25	0.6	td pd	.	td pd	17	17	3
BAT011PRE_kellymi_values	EMG_BFLH_L_APR1	50.16919241	50.16919241	BFLH_L	BFLH	L	APR_1_TIMEBIN	BAT011PRE	M	71	170	63.4	21.9	0	0	0	0	0	0	0	Yes	5		96.25	0	0	0	0	0	0	2	0	0	0	0	0	2	33	M	33	1	0.625	0.4	td pd	.	td pd	14	13	1
BAT012PRE_kellymi_values	EMG_BFLH_L_APR1	60.33813704	42.18275905	BFLH_L	BFLH	L	APR_1_TIMEBIN	BAT012PRE	M	66	176.5	75.2	24.1	0	0	0	0	0	1	0	Yes	1	22	89.375	0	0	0	0	0	0	1	1	2	1	0	0	2	28	M	28	2	0.125	0.4	pigd pd	pigd	pigd pd	13	9	1
BAT013PRE_kellymi_values	EMG_BFLH_L_APR1	65.46226808	61.9654201	BFLH_L	BFLH	L	APR_1_TIMEBIN	BAT013PRE	M	66	179	92.7	28.9	1	0	0	0	0	1	2	Yes	1	29	93.125	0	0	0	0	0	0	1	0	0	1	0	1	2	30	M	30	2	0.375	0.6	pigd pd	pigd	pigd pd	8	12	1
BAT014PRE_kellymi_values	EMG_BFLH_L_APR1	88.96561197	88.36968123	BFLH_L	BFLH	L	APR_1_TIMEBIN	BAT014PRE	F	54	163	66	24.8	0	0	0	0	0	0	1	Yes	4	30	96.875	0	0	0	0	0	0	1	0	0	0	0	0	1.5	24	F	24	2	0.25	0.4	pigd pd	pigd	pigd pd	3	15	0
BAT015PRE_kellymi_values	EMG_BFLH_L_APR1	84.61957141	82.15528006	BFLH_L	BFLH	L	APR_1_TIMEBIN	BAT015PRE	F	73	147.5	71.5	32.9	0	0	1	0	1	2	1	Yes	7	28	77.5	0	0	0	0	0	0	3	1	3	1	1	2	2	20	F	20	0	0.125	1.2	pigd pd	pigd	pigd pd	6	5	0
BAT016PRE_kellymi_values	EMG_BFLH_L_APR1	92.99091375	80.79379017	BFLH_L	BFLH	L	APR_1_TIMEBIN	BAT016PRE	F	75	153.5	50.3	21.3	180	15	1	3	3	1	0	Yes	10	25	61.25	0	0	0	0	0	0	3	2	1	1	1	1	3	43	F	43	5	0	2.2	pigd pd	pigd	pigd pd	17	15	3
BAT018PRE_kellymi_values	EMG_BFLH_L_APR1	60.05218861	53.9320821	BFLH_L	BFLH	L	APR_1_TIMEBIN	BAT018PRE	M	82	166.25	71.8	26	0	0	0	0	0	1	1	Yes	3	29	96.875	0	0	0	0	0	0	1	0	0	0	0	0	2	39	M	39	5	0.5	0.2	td pd	.	td pd	13	18	3
BAT019PRE_kellymi_values	EMG_BFLH_L_APR1	68.22534962	65.92013094	BFLH_L	BFLH	L	APR_1_TIMEBIN	BAT019PRE	F	66	175	76.8	25.1	50	10	1	2	1	2	0	Yes	9	29	58.125	0	0	0	0	0	0	3	1	3	2	2	2	3	32	F	32	0	0.25	1.8	pigd pd	pigd	pigd pd	9	8	0
BAT020PRE_kellymi_values	EMG_BFLH_L_APR1	73.9698568	57.32040126	BFLH_L	BFLH	L	APR_1_TIMEBIN	BAT020PRE	M	68	182	80.9	24.4	10	2	1	1	1	2	1	Yes	14	28	80.625	0	0	0	0	0	0	2	1	3	1	1	1	3	46	M	46	6	1.125	1.2	pigd pd	pigd	pigd pd	17	17	5
BAT021PRE_kellymi_values	EMG_BFLH_L_APR1	84.78120988	84.78120988	BFLH_L	BFLH	L	APR_1_TIMEBIN	BAT021PRE	F	60	167.5	74.3	26.5	12	3	0	2	0	2	2	Yes	26	20		1	0	0	0	0	0	2	2	0	0	0	0	3	34	F	34	0	0.625	1.2	pigd pd	pigd	pigd pd	9	13	0
BAT022PRE_kellymi_values	EMG_BFLH_L_APR1	98.34868678	92.39895784	BFLH_L	BFLH	L	APR_1_TIMEBIN	BAT022PRE	M	67	174.25	80	26.3	4	1	1	2	3	2	0	Yes	14	27	60.625	2	0	2	0	2	2	3	2	3	2	2	1	2	20	M	20	0	0.125	1.8	pigd pd	pigd	pigd pd	7	9	0
BAT023PRE_kellymi_values	EMG_BFLH_L_APR1	75.1302781	69.57967454	BFLH_L	BFLH	L	APR_1_TIMEBIN	BAT023PRE	F	73	159	65.4	25.9	0	0	0	0	0	1	1	Yes	7	26	92.5	0	0	0	0	0	0	0	0	0	0	0	0	1	15	F	15	1	0.25	0.2	indet pd	.	indet pd	4	9	0
BAT024PRE_kellymi_values	EMG_BFLH_L_APR1	52.58487271	28.14985275	BFLH_L	BFLH	L	APR_1_TIMEBIN	BAT024PRE	M	72	186.5	74.8	21.5	0	0	0	0	0	1	2	Yes	1	24	84.375	0	0	0	0	0	0	1	0	0	0	0	1	1.5	14	M	14	1	0.375	0.4	pigd pd	pigd	pigd pd	7	5	1
BAT025PRE_kellymi_values	EMG_BFLH_L_APR1	45.91984181	17.54667873	BFLH_L	BFLH	L	APR_1_TIMEBIN	BAT025PRE	M	64	177	105.7	33.7	0	0	1	0	1	2	2	Yes	7	28	87.5	0	0	0	0	0	0	1	1	2	0	1	0	2	25	M	25	3	0.5	0.8	pigd pd	pigd	pigd pd	9	9	2
BAT026PRE_kellymi_values	EMG_BFLH_L_APR1	61.26084914	60.57909328	BFLH_L	BFLH	L	APR_1_TIMEBIN	BAT026PRE	F	67	164.7	88	32.4	10	4	1	2	1	2	1	Yes	12	25	85.625	0	0	0	0	0	0	2	0	3	2	2	1	2.5	41	F	41	5	0.375	1.4	pigd pd	pigd	pigd pd	16	14	3
BAT027PRE_kellymi_values	EMG_BFLH_L_APR1	42.81868639	25.60601972	BFLH_L	BFLH	L	APR_1_TIMEBIN	BAT027PRE	M	74	177.8	88.1	27.9	0	0	0	0	0	0	1	Yes	3	26	87.5	0	0	0	0	0	0	1	1	0	0	1	0	2	31	M	31	0	0.5	0.4	indet pd	.	indet pd	9	13	0
BAT028PRE_kellymi_values	EMG_BFLH_L_APR1	78.09030095	49.82423056	BFLH_L	BFLH	L	APR_1_TIMEBIN	BAT028PRE	M	67	167.5	90.8	32.4	0	0	0	0	0	0	2	Yes	1	26	100	0	0	0	0	0	0	1	0	0	0	0	0	2	35	M	35	4	0.75	0.4	td pd	.	td pd	12	17	2
BAT029PRE_kellymi_values	EMG_BFLH_L_APR1	81.91541266	81.91541266	BFLH_L	BFLH	L	APR_1_TIMEBIN	BAT029PRE	M	68	169.75	69.5	24.1	5	1	1	2	2	2	2	Yes	16	26		0	0	0	0	0	0							3	51	M	51	5	1.625	1.8	pigd pd	pigd	pigd pd	21	18	3
BAT030PRE_kellymi_values	EMG_BFLH_L_APR1	60.94064932	60.94064932	BFLH_L	BFLH	L	APR_1_TIMEBIN	BAT030PRE	M	67	175	79.5	26	1	0	0	0	0	1	0	Yes	12	27	85.625	0	0	0	0	0	0	1	0	0	0	0	0	3	38	M	38	5	0.25	1	pigd pd	pigd	pigd pd	16	12	3
BAT031PRE_kellymi_values	EMG_BFLH_L_APR1	62.42864889	60.52153717	BFLH_L	BFLH	L	APR_1_TIMEBIN	BAT031PRE	M	63	179.75	88.6	27.4	0	0	1	0	0	1	2	Yes	5	24	99.375	0	0	0	0	0	0	0	0	1	1	0	1	1.5	28	M	28	0	0.875	0.4	td pd	.	td pd	6	15	0
BAT032PRE_kellymi_values	EMG_BFLH_L_APR1	52.65242961	43.09650956	BFLH_L	BFLH	L	APR_1_TIMEBIN	BAT032PRE	F	71	164	58	21.6	1	0	1	0	1	1	1	Yes	13	28	91.875	0	0	0	0	0	0	1	0	1	1	1	1	1.5	18	F	18	0	0.5	0.6	pigd pd	pigd	pigd pd	7	9	0
BAT033PRE_kellymi_values	EMG_BFLH_L_APR1	35.53431456	30.640516	BFLH_L	BFLH	L	APR_1_TIMEBIN	BAT033PRE	F	65	162	78.1	29.8	1	0	1	1	1	1	1	Yes	11	27		0	0	0	0	0	0							2	38	F	38	5	0.25	1.2	pigd pd	pigd	pigd pd	14	12	3
BAT101PRE_kellymi_values	EMG_BFLH_L_APR1	85.54748304	80.69388186	BFLH_L	BFLH	L	APR_1_TIMEBIN	BAT101PRE	F	55	162.75	59.9	22.6	0	0	0	0	0	0	1	No		27	96.875															F	0		1	0	.	hoa	hoa
BAT102PRE_kellymi_values	EMG_BFLH_L_APR1	48.91605078	48.91605078	BFLH_L	BFLH	L	APR_1_TIMEBIN	BAT102PRE	F	54	162	66.7	25.4	0	0	0	0	0	0	0	No		27	90.625															F	0		0	0	.	hoa	hoa
BAT103PRE_kellymi_values	EMG_BFLH_L_APR1	36.75670726	36.75670726	BFLH_L	BFLH	L	APR_1_TIMEBIN	BAT103PRE	M	86	161.8	76.7	29.3	0	0	0	0	0	0	0	No		24	100															M	0		0	0	.	hoa	hoa
BAT104PRE_kellymi_values	EMG_BFLH_L_APR1	65.95955363	50.06343399	BFLH_L	BFLH	L	APR_1_TIMEBIN	BAT104PRE	M	58	164.5	67.2	24.8	1	0	0	0	0	0	0	No		21	92.5															M	0		0	0	.	hoa	hoa
BAT105PRE_kellymi_values	EMG_BFLH_L_APR1	85.57483076	85.57483076	BFLH_L	BFLH	L	APR_1_TIMEBIN	BAT105PRE	F	59	160.8	81.1	31.4	0	0	0	0				No		27	100															F	0			0	.	hoa	hoa
BAT108PRE_kellymi_values	EMG_BFLH_L_APR1	76.41760276	71.87852371	BFLH_L	BFLH	L	APR_1_TIMEBIN	BAT108PRE	F	70	157	51	20.7	0	0	0	0				No		29	95.625															F	0			0	.	hoa	hoa
BAT109PRE_kellymi_values	EMG_BFLH_L_APR1	67.6202025	64.84086124	BFLH_L	BFLH	L	APR_1_TIMEBIN	BAT109PRE	F	61	162.6	59.5	22.5	0	0	0	0	0	0	0	No		25	97.5															F	0		0	0	.	hoa	hoa
BAT110PRE_kellymi_values	EMG_BFLH_L_APR1	49.22183555	38.06380111	BFLH_L	BFLH	L	APR_1_TIMEBIN	BAT110PRE	M	57	172.3	79.3	26.7	0	0	0	0	0	0	0	No		23	100															M	0		0	0	.	hoa	hoa
BAT111PRE_kellymi_values	EMG_BFLH_L_APR1	73.58843528	70.5818911	BFLH_L	BFLH	L	APR_1_TIMEBIN	BAT111PRE	F	70	170.5	62.2	21.4	0	0	0	0	0	0	0	No		27	100															F	0		0	0	.	hoa	hoa
BAT112PRE_kellymi_values	EMG_BFLH_L_APR1	65.41792046	44.41621907	BFLH_L	BFLH	L	APR_1_TIMEBIN	BAT112PRE	F	68	163	77.9	29.3	1	0	0	0	0	0	0	No		25	95.625															F	0		0	0	.	hoa	hoa
BAT113PRE_kellymi_values	EMG_BFLH_L_APR1	60.78307237	52.37764304	BFLH_L	BFLH	L	APR_1_TIMEBIN	BAT113PRE	M	64	179	72.2	22.5	1	0	0	0	0	1	0	No		30	95.625															M	0		0	0.333333333	.	hoa	hoa
BAT114PRE_kellymi_values	EMG_BFLH_L_APR1	75.70404263	75.70404263	BFLH_L	BFLH	L	APR_1_TIMEBIN	BAT114PRE	M	64	170.3	89.6	30.9	0	0	0	0	0	0	0	No		26	95															M	0		0	0	.	hoa	hoa
BAT116PRE_kellymi_values	EMG_BFLH_L_APR1	44.29444763	35.76071955	BFLH_L	BFLH	L	APR_1_TIMEBIN	BAT116PRE	M	72	182.5	99.5	29.9	0	0	0	0	0	0	0	No		26																M	0		0	0	.	hoa	hoa
BAT001PRE_kellymi_values	EMG_BFLH_L_APRX	63.8944516	30.78863929	BFLH_L	BFLH	L	APR_X_TIMEBIN	BAT001PRE	F	84	163.83	49.89	18.6	2	1	1	0	0	0	1	Yes	17	28		0	0	0	0	0	0	1	0	2	1	0	1	2.5	44	F	44	1	1.125	0	td pd	.	td pd	18	17	1
BAT002PRE_kellymi_values	EMG_BFLH_L_APRX	71.19785483	40.28557979	BFLH_L	BFLH	L	APR_X_TIMEBIN	BAT002PRE	M	53	175.26	86.1826	28.1	0	0	0	0	0	0	1	Yes	4	29		0	0	0	0	0	0	0	0	0	0	0	0	1.5	21	M	21	1	0.75	0.2	td pd	.	td pd	10	5	1
BAT003PRE_kellymi_values	EMG_BFLH_L_APRX	74.44893466	36.74330841	BFLH_L	BFLH	L	APR_X_TIMEBIN	BAT003PRE	F	75	163.5	57.6	21.5	4	2	1	0	0	1	0	Yes	2	27		0	0	0	0	0	0	1	0	0	1	1	0	2.5	31	F	31	2	0.25	0.6	pigd pd	pigd	pigd pd	12	11	2
BAT004PRE_kellymi_values	EMG_BFLH_L_APRX	68.59236696	55.0669687	BFLH_L	BFLH	L	APR_X_TIMEBIN	BAT004PRE	F	82	168	59.9	21.2	0	0	1	0	2	1	1	Yes	3	24		0	0	0	0	0	0	3	2	4	2	2	2	3	37	F	37	0	0.5	1.4	pigd pd	pigd	pigd pd	10	13	0
BAT005PRE_kellymi_values	EMG_BFLH_L_APRX	52.8126338	52.8126338	BFLH_L	BFLH	L	APR_X_TIMEBIN	BAT005PRE	M	39	184	70.8	20.9	3	1	0	0	0	2	4	Yes	9	28		0	0	0	0	0	0	3	3	3	0	1	1	2.5	38	M	38	0	1.875	0.6	td pd	.	td pd	9	21	1
BAT006PRE_kellymi_values	EMG_BFLH_L_APRX	67.64798087	52.58861373	BFLH_L	BFLH	L	APR_X_TIMEBIN	BAT006PRE	M	66	181.5	83.6	25.4	0	0	0	0	0	0	0	Yes	1	24		0	0	0	0	0	0	1	1	0	0	0	0	2	22	M	22	3	0.125	0.2	pigd pd	pigd	pigd pd	6	9	1
BAT007PRE_kellymi_values	EMG_BFLH_L_APRX	79.15146625	58.63737156	BFLH_L	BFLH	L	APR_X_TIMEBIN	BAT007PRE	M	59	186	89.4	25.8	0	1	1	0	1	1	1	Yes	6	27		0	0	0	0	0	0	2	1	2	1	0	1	2	34	M	34	0	0.625	0.6	indet pd	.	indet pd	11	13	0
BAT008PRE_kellymi_values	EMG_BFLH_L_APRX	48.30196791	2.327411556	BFLH_L	BFLH	L	APR_X_TIMEBIN	BAT008PRE	F	71	155.5	63.8	26.4	0	0	0	0	0	1	1	Yes	3	30		0	0	0	0	0	0	1	0	0	0	0	0	2	30	F	30	0	1.125	0.6	td pd	.	td pd	14	10	2
BAT010PRE_kellymi_values	EMG_BFLH_L_APRX	78.7920221	57.4306306	BFLH_L	BFLH	L	APR_X_TIMEBIN	BAT010PRE	F	69	153.5	45.9	19.5	0	0	0	0	0	1	1	Yes	6	25		0	0	0	0	0	0	1	0	0	0	0	0	3	43	F	43	1	1.25	0.6	td pd	.	td pd	17	17	3
BAT011PRE_kellymi_values	EMG_BFLH_L_APRX	41.94128849	37.10070035	BFLH_L	BFLH	L	APR_X_TIMEBIN	BAT011PRE	M	71	170	63.4	21.9	0	0	0	0	0	0	0	Yes	5			0	0	0	0	0	0	2	0	0	0	0	0	2	33	M	33	1	0.625	0.4	td pd	.	td pd	14	13	1
BAT012PRE_kellymi_values	EMG_BFLH_L_APRX	58.63369858	35.62032994	BFLH_L	BFLH	L	APR_X_TIMEBIN	BAT012PRE	M	66	176.5	75.2	24.1	0	0	0	0	0	1	0	Yes	1	22		0	0	0	0	0	0	1	1	2	1	0	0	2	28	M	28	2	0.125	0.4	pigd pd	pigd	pigd pd	13	9	1
BAT013PRE_kellymi_values	EMG_BFLH_L_APRX	71.88932543	71.28368785	BFLH_L	BFLH	L	APR_X_TIMEBIN	BAT013PRE	M	66	179	92.7	28.9	1	0	0	0	0	1	2	Yes	1	29		0	0	0	0	0	0	1	0	0	1	0	1	2	30	M	30	2	0.375	0.6	pigd pd	pigd	pigd pd	8	12	1
BAT014PRE_kellymi_values	EMG_BFLH_L_APRX	92.65138177	82.93413521	BFLH_L	BFLH	L	APR_X_TIMEBIN	BAT014PRE	F	54	163	66	24.8	0	0	0	0	0	0	1	Yes	4	30		0	0	0	0	0	0	1	0	0	0	0	0	1.5	24	F	24	2	0.25	0.4	pigd pd	pigd	pigd pd	3	15	0
BAT015PRE_kellymi_values	EMG_BFLH_L_APRX	83.76819323	83.76819323	BFLH_L	BFLH	L	APR_X_TIMEBIN	BAT015PRE	F	73	147.5	71.5	32.9	0	0	1	0	1	2	1	Yes	7	28		0	0	0	0	0	0	3	1	3	1	1	2	2	20	F	20	0	0.125	1.2	pigd pd	pigd	pigd pd	6	5	0
BAT016PRE_kellymi_values	EMG_BFLH_L_APRX	90.01033845	70.87824717	BFLH_L	BFLH	L	APR_X_TIMEBIN	BAT016PRE	F	75	153.5	50.3	21.3	180	15	1	3	3	1	0	Yes	10	25		0	0	0	0	0	0	3	2	1	1	1	1	3	43	F	43	5	0	2.2	pigd pd	pigd	pigd pd	17	15	3
BAT018PRE_kellymi_values	EMG_BFLH_L_APRX	78.89605544	61.00656014	BFLH_L	BFLH	L	APR_X_TIMEBIN	BAT018PRE	M	82	166.25	71.8	26	0	0	0	0	0	1	1	Yes	3	29		0	0	0	0	0	0	1	0	0	0	0	0	2	39	M	39	5	0.5	0.2	td pd	.	td pd	13	18	3
BAT019PRE_kellymi_values	EMG_BFLH_L_APRX	56.61303443	48.70042369	BFLH_L	BFLH	L	APR_X_TIMEBIN	BAT019PRE	F	66	175	76.8	25.1	50	10	1	2	1	2	0	Yes	9	29		0	0	0	0	0	0	3	1	3	2	2	2	3	32	F	32	0	0.25	1.8	pigd pd	pigd	pigd pd	9	8	0
BAT020PRE_kellymi_values	EMG_BFLH_L_APRX	58.86378426	52.55686526	BFLH_L	BFLH	L	APR_X_TIMEBIN	BAT020PRE	M	68	182	80.9	24.4	10	2	1	1	1	2	1	Yes	14	28		0	0	0	0	0	0	2	1	3	1	1	1	3	46	M	46	6	1.125	1.2	pigd pd	pigd	pigd pd	17	17	5
BAT021PRE_kellymi_values	EMG_BFLH_L_APRX	70.46340481	69.20726397	BFLH_L	BFLH	L	APR_X_TIMEBIN	BAT021PRE	F	60	167.5	74.3	26.5	12	3	0	2	0	2	2	Yes	26	20		1	0	0	0	0	0	2	2	0	0	0	0	3	34	F	34	0	0.625	1.2	pigd pd	pigd	pigd pd	9	13	0
BAT022PRE_kellymi_values	EMG_BFLH_L_APRX	87.71552507	53.59782307	BFLH_L	BFLH	L	APR_X_TIMEBIN	BAT022PRE	M	67	174.25	80	26.3	4	1	1	2	3	2	0	Yes	14	27		2	0	2	0	2	2	3	2	3	2	2	1	2	20	M	20	0	0.125	1.8	pigd pd	pigd	pigd pd	7	9	0
BAT023PRE_kellymi_values	EMG_BFLH_L_APRX	56.71860063	32.47144131	BFLH_L	BFLH	L	APR_X_TIMEBIN	BAT023PRE	F	73	159	65.4	25.9	0	0	0	0	0	1	1	Yes	7	26		0	0	0	0	0	0	0	0	0	0	0	0	1	15	F	15	1	0.25	0.2	indet pd	.	indet pd	4	9	0
BAT024PRE_kellymi_values	EMG_BFLH_L_APRX	53.58131719	32.55207072	BFLH_L	BFLH	L	APR_X_TIMEBIN	BAT024PRE	M	72	186.5	74.8	21.5	0	0	0	0	0	1	2	Yes	1	24		0	0	0	0	0	0	1	0	0	0	0	1	1.5	14	M	14	1	0.375	0.4	pigd pd	pigd	pigd pd	7	5	1
BAT025PRE_kellymi_values	EMG_BFLH_L_APRX	39.43579853	33.34041725	BFLH_L	BFLH	L	APR_X_TIMEBIN	BAT025PRE	M	64	177	105.7	33.7	0	0	1	0	1	2	2	Yes	7	28		0	0	0	0	0	0	1	1	2	0	1	0	2	25	M	25	3	0.5	0.8	pigd pd	pigd	pigd pd	9	9	2
BAT026PRE_kellymi_values	EMG_BFLH_L_APRX	58.8653906	52.86982407	BFLH_L	BFLH	L	APR_X_TIMEBIN	BAT026PRE	F	67	164.7	88	32.4	10	4	1	2	1	2	1	Yes	12	25		0	0	0	0	0	0	2	0	3	2	2	1	2.5	41	F	41	5	0.375	1.4	pigd pd	pigd	pigd pd	16	14	3
BAT027PRE_kellymi_values	EMG_BFLH_L_APRX	45.49620072	6.586696581	BFLH_L	BFLH	L	APR_X_TIMEBIN	BAT027PRE	M	74	177.8	88.1	27.9	0	0	0	0	0	0	1	Yes	3	26		0	0	0	0	0	0	1	1	0	0	1	0	2	31	M	31	0	0.5	0.4	indet pd	.	indet pd	9	13	0
BAT028PRE_kellymi_values	EMG_BFLH_L_APRX	67.44548818	-57.92488812	BFLH_L	BFLH	L	APR_X_TIMEBIN	BAT028PRE	M	67	167.5	90.8	32.4	0	0	0	0	0	0	2	Yes	1	26		0	0	0	0	0	0	1	0	0	0	0	0	2	35	M	35	4	0.75	0.4	td pd	.	td pd	12	17	2
BAT029PRE_kellymi_values	EMG_BFLH_L_APRX	56.09487024	34.37689126	BFLH_L	BFLH	L	APR_X_TIMEBIN	BAT029PRE	M	68	169.75	69.5	24.1	5	1	1	2	2	2	2	Yes	16	26		0	0	0	0	0	0							3	51	M	51	5	1.625	1.8	pigd pd	pigd	pigd pd	21	18	3
BAT030PRE_kellymi_values	EMG_BFLH_L_APRX	54.59946734	28.10515685	BFLH_L	BFLH	L	APR_X_TIMEBIN	BAT030PRE	M	67	175	79.5	26	1	0	0	0	0	1	0	Yes	12	27		0	0	0	0	0	0	1	0	0	0	0	0	3	38	M	38	5	0.25	1	pigd pd	pigd	pigd pd	16	12	3
BAT031PRE_kellymi_values	EMG_BFLH_L_APRX	77.97289668	61.57423583	BFLH_L	BFLH	L	APR_X_TIMEBIN	BAT031PRE	M	63	179.75	88.6	27.4	0	0	1	0	0	1	2	Yes	5	24		0	0	0	0	0	0	0	0	1	1	0	1	1.5	28	M	28	0	0.875	0.4	td pd	.	td pd	6	15	0
BAT032PRE_kellymi_values	EMG_BFLH_L_APRX	66.35846942	4.924190723	BFLH_L	BFLH	L	APR_X_TIMEBIN	BAT032PRE	F	71	164	58	21.6	1	0	1	0	1	1	1	Yes	13	28		0	0	0	0	0	0	1	0	1	1	1	1	1.5	18	F	18	0	0.5	0.6	pigd pd	pigd	pigd pd	7	9	0
BAT033PRE_kellymi_values	EMG_BFLH_L_APRX	71.09517156	3.491864165	BFLH_L	BFLH	L	APR_X_TIMEBIN	BAT033PRE	F	65	162	78.1	29.8	1	0	1	1	1	1	1	Yes	11	27		0	0	0	0	0	0							2	38	F	38	5	0.25	1.2	pigd pd	pigd	pigd pd	14	12	3
BAT101PRE_kellymi_values	EMG_BFLH_L_APRX	86.80440055	63.3351133	BFLH_L	BFLH	L	APR_X_TIMEBIN	BAT101PRE	F	55	162.75	59.9	22.6	0	0	0	0	0	0	1	No		27								0	0	0	0	0	0			F	0		1	0	.	hoa	hoa
BAT102PRE_kellymi_values	EMG_BFLH_L_APRX	83.59455686	75.93567183	BFLH_L	BFLH	L	APR_X_TIMEBIN	BAT102PRE	F	54	162	66.7	25.4	0	0	0	0	0	0	0	No		27								0	0	0	0	0	0			F	0		0	0	.	hoa	hoa
BAT103PRE_kellymi_values	EMG_BFLH_L_APRX	39.45712973	24.95898964	BFLH_L	BFLH	L	APR_X_TIMEBIN	BAT103PRE	M	86	161.8	76.7	29.3	0	0	0	0	0	0	0	No		24								0	0							M	0		0	0	.	hoa	hoa
BAT104PRE_kellymi_values	EMG_BFLH_L_APRX	71.70730453	29.65553739	BFLH_L	BFLH	L	APR_X_TIMEBIN	BAT104PRE	M	58	164.5	67.2	24.8	1	0	0	0	0	0	0	No		21								0	0							M	0		0	0	.	hoa	hoa
BAT105PRE_kellymi_values	EMG_BFLH_L_APRX	83.57747109	70.48398777	BFLH_L	BFLH	L	APR_X_TIMEBIN	BAT105PRE	F	59	160.8	81.1	31.4	0	0	0	0				No		27																F	0			0	.	hoa	hoa
BAT108PRE_kellymi_values	EMG_BFLH_L_APRX	61.12994185	40.97018426	BFLH_L	BFLH	L	APR_X_TIMEBIN	BAT108PRE	F	70	157	51	20.7	0	0	0	0				No		29																F	0			0	.	hoa	hoa
BAT109PRE_kellymi_values	EMG_BFLH_L_APRX	75.71807722	39.51791379	BFLH_L	BFLH	L	APR_X_TIMEBIN	BAT109PRE	F	61	162.6	59.5	22.5	0	0	0	0	0	0	0	No		25																F	0		0	0	.	hoa	hoa
BAT110PRE_kellymi_values	EMG_BFLH_L_APRX	48.86004557	24.0292493	BFLH_L	BFLH	L	APR_X_TIMEBIN	BAT110PRE	M	57	172.3	79.3	26.7	0	0	0	0	0	0	0	No		23																M	0		0	0	.	hoa	hoa
BAT111PRE_kellymi_values	EMG_BFLH_L_APRX	72.20518083	27.29349247	BFLH_L	BFLH	L	APR_X_TIMEBIN	BAT111PRE	F	70	170.5	62.2	21.4	0	0	0	0	0	0	0	No		27																F	0		0	0	.	hoa	hoa
BAT112PRE_kellymi_values	EMG_BFLH_L_APRX	65.05378934	8.961120444	BFLH_L	BFLH	L	APR_X_TIMEBIN	BAT112PRE	F	68	163	77.9	29.3	1	0	0	0	0	0	0	No		25																F	0		0	0	.	hoa	hoa
BAT113PRE_kellymi_values	EMG_BFLH_L_APRX	58.54654696	33.72047296	BFLH_L	BFLH	L	APR_X_TIMEBIN	BAT113PRE	M	64	179	72.2	22.5	1	0	0	0	0	1	0	No		30																M	0		0	0.333333333	.	hoa	hoa
BAT114PRE_kellymi_values	EMG_BFLH_L_APRX	69.45711668	1.576340597	BFLH_L	BFLH	L	APR_X_TIMEBIN	BAT114PRE	M	64	170.3	89.6	30.9	0	0	0	0	0	0	0	No		26																M	0		0	0	.	hoa	hoa
BAT116PRE_kellymi_values	EMG_BFLH_L_APRX	71.77224259	1.647955401	BFLH_L	BFLH	L	APR_X_TIMEBIN	BAT116PRE	M	72	182.5	99.5	29.9	0	0	0	0	0	0	0	No		26																M	0		0	0	.	hoa	hoa
BAT001PRE_kellymi_values	EMG_BFLH_R_APR1	77.51880987	77.51880987	BFLH_R	BFLH	R	APR_1_TIMEBIN	BAT001PRE	F	84	163.83	49.89	18.6	2	1	1	0	0	0	1	Yes	17	28		0	0	0	0	0	0	1	0	2	1	0	1	2.5	44	F	44	1	1.125	0	td pd	.	td pd	18	17	1
BAT002PRE_kellymi_values	EMG_BFLH_R_APR1	91.12943422	88.61838301	BFLH_R	BFLH	R	APR_1_TIMEBIN	BAT002PRE	M	53	175.26	86.1826	28.1	0	0	0	0	0	0	1	Yes	4	29		0	0	0	0	0	0	0	0	0	0	0	0	1.5	21	M	21	1	0.75	0.2	td pd	.	td pd	10	5	1
BAT003PRE_kellymi_values	EMG_BFLH_R_APR1	43.37732759	25.67634991	BFLH_R	BFLH	R	APR_1_TIMEBIN	BAT003PRE	F	75	163.5	57.6	21.5	4	2	1	0	0	1	0	Yes	2	27		0	0	0	0	0	0	1	0	0	1	1	0	2.5	31	F	31	2	0.25	0.6	pigd pd	pigd	pigd pd	12	11	2
BAT004PRE_kellymi_values	EMG_BFLH_R_APR1	65.20683033	65.20683033	BFLH_R	BFLH	R	APR_1_TIMEBIN	BAT004PRE	F	82	168	59.9	21.2	0	0	1	0	2	1	1	Yes	3	24		0	0	0	0	0	0	3	2	4	2	2	2	3	37	F	37	0	0.5	1.4	pigd pd	pigd	pigd pd	10	13	0
BAT005PRE_kellymi_values	EMG_BFLH_R_APR1	85.85930479	59.31088193	BFLH_R	BFLH	R	APR_1_TIMEBIN	BAT005PRE	M	39	184	70.8	20.9	3	1	0	0	0	2	4	Yes	9	28		0	0	0	0	0	0	3	3	3	0	1	1	2.5	38	M	38	0	1.875	0.6	td pd	.	td pd	9	21	1
BAT006PRE_kellymi_values	EMG_BFLH_R_APR1	72.40109471	-127.1156032	BFLH_R	BFLH	R	APR_1_TIMEBIN	BAT006PRE	M	66	181.5	83.6	25.4	0	0	0	0	0	0	0	Yes	1	24		0	0	0	0	0	0	1	1	0	0	0	0	2	22	M	22	3	0.125	0.2	pigd pd	pigd	pigd pd	6	9	1
BAT007PRE_kellymi_values	EMG_BFLH_R_APR1	85.80871458	85.80871458	BFLH_R	BFLH	R	APR_1_TIMEBIN	BAT007PRE	M	59	186	89.4	25.8	0	1	1	0	1	1	1	Yes	6	27		0	0	0	0	0	0	2	1	2	1	0	1	2	34	M	34	0	0.625	0.6	indet pd	.	indet pd	11	13	0
BAT008PRE_kellymi_values	EMG_BFLH_R_APR1	66.75076669	62.25479387	BFLH_R	BFLH	R	APR_1_TIMEBIN	BAT008PRE	F	71	155.5	63.8	26.4	0	0	0	0	0	1	1	Yes	3	30		0	0	0	0	0	0	1	0	0	0	0	0	2	30	F	30	0	1.125	0.6	td pd	.	td pd	14	10	2
BAT010PRE_kellymi_values	EMG_BFLH_R_APR1	75.1423453	69.61365436	BFLH_R	BFLH	R	APR_1_TIMEBIN	BAT010PRE	F	69	153.5	45.9	19.5	0	0	0	0	0	1	1	Yes	6	25		0	0	0	0	0	0	1	0	0	0	0	0	3	43	F	43	1	1.25	0.6	td pd	.	td pd	17	17	3
BAT011PRE_kellymi_values	EMG_BFLH_R_APR1	67.15610192	67.15610192	BFLH_R	BFLH	R	APR_1_TIMEBIN	BAT011PRE	M	71	170	63.4	21.9	0	0	0	0	0	0	0	Yes	5			0	0	0	0	0	0	2	0	0	0	0	0	2	33	M	33	1	0.625	0.4	td pd	.	td pd	14	13	1
BAT012PRE_kellymi_values	EMG_BFLH_R_APR1	70.89955305	66.59379164	BFLH_R	BFLH	R	APR_1_TIMEBIN	BAT012PRE	M	66	176.5	75.2	24.1	0	0	0	0	0	1	0	Yes	1	22		0	0	0	0	0	0	1	1	2	1	0	0	2	28	M	28	2	0.125	0.4	pigd pd	pigd	pigd pd	13	9	1
BAT013PRE_kellymi_values	EMG_BFLH_R_APR1	47.80359347	45.65322836	BFLH_R	BFLH	R	APR_1_TIMEBIN	BAT013PRE	M	66	179	92.7	28.9	1	0	0	0	0	1	2	Yes	1	29		0	0	0	0	0	0	1	0	0	1	0	1	2	30	M	30	2	0.375	0.6	pigd pd	pigd	pigd pd	8	12	1
BAT014PRE_kellymi_values	EMG_BFLH_R_APR1	88.63408114	87.35391861	BFLH_R	BFLH	R	APR_1_TIMEBIN	BAT014PRE	F	54	163	66	24.8	0	0	0	0	0	0	1	Yes	4	30		0	0	0	0	0	0	1	0	0	0	0	0	1.5	24	F	24	2	0.25	0.4	pigd pd	pigd	pigd pd	3	15	0
BAT015PRE_kellymi_values	EMG_BFLH_R_APR1	84.7316254	79.78397574	BFLH_R	BFLH	R	APR_1_TIMEBIN	BAT015PRE	F	73	147.5	71.5	32.9	0	0	1	0	1	2	1	Yes	7	28		0	0	0	0	0	0	3	1	3	1	1	2	2	20	F	20	0	0.125	1.2	pigd pd	pigd	pigd pd	6	5	0
BAT016PRE_kellymi_values	EMG_BFLH_R_APR1	82.80163409	78.96641965	BFLH_R	BFLH	R	APR_1_TIMEBIN	BAT016PRE	F	75	153.5	50.3	21.3	180	15	1	3	3	1	0	Yes	10	25		0	0	0	0	0	0	3	2	1	1	1	1	3	43	F	43	5	0	2.2	pigd pd	pigd	pigd pd	17	15	3
BAT018PRE_kellymi_values	EMG_BFLH_R_APR1	64.12333014	61.60070604	BFLH_R	BFLH	R	APR_1_TIMEBIN	BAT018PRE	M	82	166.25	71.8	26	0	0	0	0	0	1	1	Yes	3	29		0	0	0	0	0	0	1	0	0	0	0	0	2	39	M	39	5	0.5	0.2	td pd	.	td pd	13	18	3
BAT019PRE_kellymi_values	EMG_BFLH_R_APR1	60.00505695	60.00505695	BFLH_R	BFLH	R	APR_1_TIMEBIN	BAT019PRE	F	66	175	76.8	25.1	50	10	1	2	1	2	0	Yes	9	29		0	0	0	0	0	0	3	1	3	2	2	2	3	32	F	32	0	0.25	1.8	pigd pd	pigd	pigd pd	9	8	0
BAT020PRE_kellymi_values	EMG_BFLH_R_APR1	74.89481489	74.89481489	BFLH_R	BFLH	R	APR_1_TIMEBIN	BAT020PRE	M	68	182	80.9	24.4	10	2	1	1	1	2	1	Yes	14	28		0	0	0	0	0	0	2	1	3	1	1	1	3	46	M	46	6	1.125	1.2	pigd pd	pigd	pigd pd	17	17	5
BAT021PRE_kellymi_values	EMG_BFLH_R_APR1	70.44973968	70.44973968	BFLH_R	BFLH	R	APR_1_TIMEBIN	BAT021PRE	F	60	167.5	74.3	26.5	12	3	0	2	0	2	2	Yes	26	20		1	0	0	0	0	0	2	2	0	0	0	0	3	34	F	34	0	0.625	1.2	pigd pd	pigd	pigd pd	9	13	0
BAT022PRE_kellymi_values	EMG_BFLH_R_APR1	64.67377842	64.67377842	BFLH_R	BFLH	R	APR_1_TIMEBIN	BAT022PRE	M	67	174.25	80	26.3	4	1	1	2	3	2	0	Yes	14	27		2	0	2	0	2	2	3	2	3	2	2	1	2	20	M	20	0	0.125	1.8	pigd pd	pigd	pigd pd	7	9	0
BAT023PRE_kellymi_values	EMG_BFLH_R_APR1	66.59439436	64.6286613	BFLH_R	BFLH	R	APR_1_TIMEBIN	BAT023PRE	F	73	159	65.4	25.9	0	0	0	0	0	1	1	Yes	7	26		0	0	0	0	0	0	0	0	0	0	0	0	1	15	F	15	1	0.25	0.2	indet pd	.	indet pd	4	9	0
BAT024PRE_kellymi_values	EMG_BFLH_R_APR1	46.6539994	31.18974701	BFLH_R	BFLH	R	APR_1_TIMEBIN	BAT024PRE	M	72	186.5	74.8	21.5	0	0	0	0	0	1	2	Yes	1	24		0	0	0	0	0	0	1	0	0	0	0	1	1.5	14	M	14	1	0.375	0.4	pigd pd	pigd	pigd pd	7	5	1
BAT025PRE_kellymi_values	EMG_BFLH_R_APR1	39.27727652	18.32771287	BFLH_R	BFLH	R	APR_1_TIMEBIN	BAT025PRE	M	64	177	105.7	33.7	0	0	1	0	1	2	2	Yes	7	28		0	0	0	0	0	0	1	1	2	0	1	0	2	25	M	25	3	0.5	0.8	pigd pd	pigd	pigd pd	9	9	2
BAT026PRE_kellymi_values	EMG_BFLH_R_APR1	76.51645903	75.72824802	BFLH_R	BFLH	R	APR_1_TIMEBIN	BAT026PRE	F	67	164.7	88	32.4	10	4	1	2	1	2	1	Yes	12	25		0	0	0	0	0	0	2	0	3	2	2	1	2.5	41	F	41	5	0.375	1.4	pigd pd	pigd	pigd pd	16	14	3
BAT027PRE_kellymi_values	EMG_BFLH_R_APR1	59.99559702	59.99559702	BFLH_R	BFLH	R	APR_1_TIMEBIN	BAT027PRE	M	74	177.8	88.1	27.9	0	0	0	0	0	0	1	Yes	3	26		0	0	0	0	0	0	1	1	0	0	1	0	2	31	M	31	0	0.5	0.4	indet pd	.	indet pd	9	13	0
BAT028PRE_kellymi_values	EMG_BFLH_R_APR1	52.36270759	22.38361203	BFLH_R	BFLH	R	APR_1_TIMEBIN	BAT028PRE	M	67	167.5	90.8	32.4	0	0	0	0	0	0	2	Yes	1	26		0	0	0	0	0	0	1	0	0	0	0	0	2	35	M	35	4	0.75	0.4	td pd	.	td pd	12	17	2
BAT029PRE_kellymi_values	EMG_BFLH_R_APR1	63.44638288	63.44638288	BFLH_R	BFLH	R	APR_1_TIMEBIN	BAT029PRE	M	68	169.75	69.5	24.1	5	1	1	2	2	2	2	Yes	16	26		0	0	0	0	0	0							3	51	M	51	5	1.625	1.8	pigd pd	pigd	pigd pd	21	18	3
BAT030PRE_kellymi_values	EMG_BFLH_R_APR1	66.35027176	66.35027176	BFLH_R	BFLH	R	APR_1_TIMEBIN	BAT030PRE	M	67	175	79.5	26	1	0	0	0	0	1	0	Yes	12	27		0	0	0	0	0	0	1	0	0	0	0	0	3	38	M	38	5	0.25	1	pigd pd	pigd	pigd pd	16	12	3
BAT031PRE_kellymi_values	EMG_BFLH_R_APR1	80.97797012	80.97797012	BFLH_R	BFLH	R	APR_1_TIMEBIN	BAT031PRE	M	63	179.75	88.6	27.4	0	0	1	0	0	1	2	Yes	5	24		0	0	0	0	0	0	0	0	1	1	0	1	1.5	28	M	28	0	0.875	0.4	td pd	.	td pd	6	15	0
BAT032PRE_kellymi_values	EMG_BFLH_R_APR1	45.13817097	37.43208394	BFLH_R	BFLH	R	APR_1_TIMEBIN	BAT032PRE	F	71	164	58	21.6	1	0	1	0	1	1	1	Yes	13	28		0	0	0	0	0	0	1	0	1	1	1	1	1.5	18	F	18	0	0.5	0.6	pigd pd	pigd	pigd pd	7	9	0
BAT033PRE_kellymi_values	EMG_BFLH_R_APR1	27.98996057	25.37400028	BFLH_R	BFLH	R	APR_1_TIMEBIN	BAT033PRE	F	65	162	78.1	29.8	1	0	1	1	1	1	1	Yes	11	27		0	0	0	0	0	0							2	38	F	38	5	0.25	1.2	pigd pd	pigd	pigd pd	14	12	3
BAT101PRE_kellymi_values	EMG_BFLH_R_APR1	37.86947042	37.86947042	BFLH_R	BFLH	R	APR_1_TIMEBIN	BAT101PRE	F	55	162.75	59.9	22.6	0	0	0	0	0	0	1	No		27								0	0	0	0	0	0			F	0		1	0	.	hoa	hoa
BAT102PRE_kellymi_values	EMG_BFLH_R_APR1	63.90543087	49.51882233	BFLH_R	BFLH	R	APR_1_TIMEBIN	BAT102PRE	F	54	162	66.7	25.4	0	0	0	0	0	0	0	No		27								0	0	0	0	0	0			F	0		0	0	.	hoa	hoa
BAT103PRE_kellymi_values	EMG_BFLH_R_APR1	43.74760212	37.56989226	BFLH_R	BFLH	R	APR_1_TIMEBIN	BAT103PRE	M	86	161.8	76.7	29.3	0	0	0	0	0	0	0	No		24								0	0							M	0		0	0	.	hoa	hoa
BAT104PRE_kellymi_values	EMG_BFLH_R_APR1	94.43976811	87.91832633	BFLH_R	BFLH	R	APR_1_TIMEBIN	BAT104PRE	M	58	164.5	67.2	24.8	1	0	0	0	0	0	0	No		21								0	0							M	0		0	0	.	hoa	hoa
BAT105PRE_kellymi_values	EMG_BFLH_R_APR1	74.00889179	73.29120494	BFLH_R	BFLH	R	APR_1_TIMEBIN	BAT105PRE	F	59	160.8	81.1	31.4	0	0	0	0				No		27																F	0			0	.	hoa	hoa
BAT108PRE_kellymi_values	EMG_BFLH_R_APR1	20.72118441	20.72118441	BFLH_R	BFLH	R	APR_1_TIMEBIN	BAT108PRE	F	70	157	51	20.7	0	0	0	0				No		29																F	0			0	.	hoa	hoa
BAT109PRE_kellymi_values	EMG_BFLH_R_APR1	48.84553785	45.04529956	BFLH_R	BFLH	R	APR_1_TIMEBIN	BAT109PRE	F	61	162.6	59.5	22.5	0	0	0	0	0	0	0	No		25																F	0		0	0	.	hoa	hoa
BAT110PRE_kellymi_values	EMG_BFLH_R_APR1	64.27624852	64.27624852	BFLH_R	BFLH	R	APR_1_TIMEBIN	BAT110PRE	M	57	172.3	79.3	26.7	0	0	0	0	0	0	0	No		23																M	0		0	0	.	hoa	hoa
BAT111PRE_kellymi_values	EMG_BFLH_R_APR1	43.99223353	6.977395034	BFLH_R	BFLH	R	APR_1_TIMEBIN	BAT111PRE	F	70	170.5	62.2	21.4	0	0	0	0	0	0	0	No		27																F	0		0	0	.	hoa	hoa
BAT112PRE_kellymi_values	EMG_BFLH_R_APR1	73.12196962	52.08700232	BFLH_R	BFLH	R	APR_1_TIMEBIN	BAT112PRE	F	68	163	77.9	29.3	1	0	0	0	0	0	0	No		25																F	0		0	0	.	hoa	hoa
BAT113PRE_kellymi_values	EMG_BFLH_R_APR1	63.85261283	-1.516783418	BFLH_R	BFLH	R	APR_1_TIMEBIN	BAT113PRE	M	64	179	72.2	22.5	1	0	0	0	0	1	0	No		30																M	0		0	0.333333333	.	hoa	hoa
BAT114PRE_kellymi_values	EMG_BFLH_R_APR1	89.45448388	89.0694554	BFLH_R	BFLH	R	APR_1_TIMEBIN	BAT114PRE	M	64	170.3	89.6	30.9	0	0	0	0	0	0	0	No		26																M	0		0	0	.	hoa	hoa
BAT116PRE_kellymi_values	EMG_BFLH_R_APR1	84.0650819	34.51329607	BFLH_R	BFLH	R	APR_1_TIMEBIN	BAT116PRE	M	72	182.5	99.5	29.9	0	0	0	0	0	0	0	No		26																M	0		0	0	.	hoa	hoa
BAT001PRE_kellymi_values	EMG_BFLH_R_APRX	64.10052402	61.52376086	BFLH_R	BFLH	R	APR_X_TIMEBIN	BAT001PRE	F	84	163.83	49.89	18.6	2	1	1	0	0	0	1	Yes	17	28		0	0	0	0	0	0	1	0	2	1	0	1	2.5	44	F	44	1	1.125	0	td pd	.	td pd	18	17	1
BAT002PRE_kellymi_values	EMG_BFLH_R_APRX	90.34526612	87.58301241	BFLH_R	BFLH	R	APR_X_TIMEBIN	BAT002PRE	M	53	175.26	86.1826	28.1	0	0	0	0	0	0	1	Yes	4	29		0	0	0	0	0	0	0	0	0	0	0	0	1.5	21	M	21	1	0.75	0.2	td pd	.	td pd	10	5	1
BAT003PRE_kellymi_values	EMG_BFLH_R_APRX	46.30341546	31.72750501	BFLH_R	BFLH	R	APR_X_TIMEBIN	BAT003PRE	F	75	163.5	57.6	21.5	4	2	1	0	0	1	0	Yes	2	27		0	0	0	0	0	0	1	0	0	1	1	0	2.5	31	F	31	2	0.25	0.6	pigd pd	pigd	pigd pd	12	11	2
BAT004PRE_kellymi_values	EMG_BFLH_R_APRX	49.45010434	39.10841146	BFLH_R	BFLH	R	APR_X_TIMEBIN	BAT004PRE	F	82	168	59.9	21.2	0	0	1	0	2	1	1	Yes	3	24		0	0	0	0	0	0	3	2	4	2	2	2	3	37	F	37	0	0.5	1.4	pigd pd	pigd	pigd pd	10	13	0
BAT005PRE_kellymi_values	EMG_BFLH_R_APRX	77.39827044	59.932044	BFLH_R	BFLH	R	APR_X_TIMEBIN	BAT005PRE	M	39	184	70.8	20.9	3	1	0	0	0	2	4	Yes	9	28		0	0	0	0	0	0	3	3	3	0	1	1	2.5	38	M	38	0	1.875	0.6	td pd	.	td pd	9	21	1
BAT006PRE_kellymi_values	EMG_BFLH_R_APRX	67.73827516	-84.60000259	BFLH_R	BFLH	R	APR_X_TIMEBIN	BAT006PRE	M	66	181.5	83.6	25.4	0	0	0	0	0	0	0	Yes	1	24		0	0	0	0	0	0	1	1	0	0	0	0	2	22	M	22	3	0.125	0.2	pigd pd	pigd	pigd pd	6	9	1
BAT007PRE_kellymi_values	EMG_BFLH_R_APRX	81.29095676	75.36626398	BFLH_R	BFLH	R	APR_X_TIMEBIN	BAT007PRE	M	59	186	89.4	25.8	0	1	1	0	1	1	1	Yes	6	27		0	0	0	0	0	0	2	1	2	1	0	1	2	34	M	34	0	0.625	0.6	indet pd	.	indet pd	11	13	0
BAT008PRE_kellymi_values	EMG_BFLH_R_APRX	66.36407469	-66.41038569	BFLH_R	BFLH	R	APR_X_TIMEBIN	BAT008PRE	F	71	155.5	63.8	26.4	0	0	0	0	0	1	1	Yes	3	30		0	0	0	0	0	0	1	0	0	0	0	0	2	30	F	30	0	1.125	0.6	td pd	.	td pd	14	10	2
BAT010PRE_kellymi_values	EMG_BFLH_R_APRX	63.91778925	-1.89308747	BFLH_R	BFLH	R	APR_X_TIMEBIN	BAT010PRE	F	69	153.5	45.9	19.5	0	0	0	0	0	1	1	Yes	6	25		0	0	0	0	0	0	1	0	0	0	0	0	3	43	F	43	1	1.25	0.6	td pd	.	td pd	17	17	3
BAT011PRE_kellymi_values	EMG_BFLH_R_APRX	75.18218104	49.70862884	BFLH_R	BFLH	R	APR_X_TIMEBIN	BAT011PRE	M	71	170	63.4	21.9	0	0	0	0	0	0	0	Yes	5			0	0	0	0	0	0	2	0	0	0	0	0	2	33	M	33	1	0.625	0.4	td pd	.	td pd	14	13	1
BAT012PRE_kellymi_values	EMG_BFLH_R_APRX	63.05515948	33.88846704	BFLH_R	BFLH	R	APR_X_TIMEBIN	BAT012PRE	M	66	176.5	75.2	24.1	0	0	0	0	0	1	0	Yes	1	22		0	0	0	0	0	0	1	1	2	1	0	0	2	28	M	28	2	0.125	0.4	pigd pd	pigd	pigd pd	13	9	1
BAT013PRE_kellymi_values	EMG_BFLH_R_APRX	65.92903256	35.4437158	BFLH_R	BFLH	R	APR_X_TIMEBIN	BAT013PRE	M	66	179	92.7	28.9	1	0	0	0	0	1	2	Yes	1	29		0	0	0	0	0	0	1	0	0	1	0	1	2	30	M	30	2	0.375	0.6	pigd pd	pigd	pigd pd	8	12	1
BAT014PRE_kellymi_values	EMG_BFLH_R_APRX	87.8283663	69.13991096	BFLH_R	BFLH	R	APR_X_TIMEBIN	BAT014PRE	F	54	163	66	24.8	0	0	0	0	0	0	1	Yes	4	30		0	0	0	0	0	0	1	0	0	0	0	0	1.5	24	F	24	2	0.25	0.4	pigd pd	pigd	pigd pd	3	15	0
BAT015PRE_kellymi_values	EMG_BFLH_R_APRX	64.57404604	51.83018379	BFLH_R	BFLH	R	APR_X_TIMEBIN	BAT015PRE	F	73	147.5	71.5	32.9	0	0	1	0	1	2	1	Yes	7	28		0	0	0	0	0	0	3	1	3	1	1	2	2	20	F	20	0	0.125	1.2	pigd pd	pigd	pigd pd	6	5	0
BAT016PRE_kellymi_values	EMG_BFLH_R_APRX	62.91188923	43.0075266	BFLH_R	BFLH	R	APR_X_TIMEBIN	BAT016PRE	F	75	153.5	50.3	21.3	180	15	1	3	3	1	0	Yes	10	25		0	0	0	0	0	0	3	2	1	1	1	1	3	43	F	43	5	0	2.2	pigd pd	pigd	pigd pd	17	15	3
BAT018PRE_kellymi_values	EMG_BFLH_R_APRX	71.84803102	62.3603689	BFLH_R	BFLH	R	APR_X_TIMEBIN	BAT018PRE	M	82	166.25	71.8	26	0	0	0	0	0	1	1	Yes	3	29		0	0	0	0	0	0	1	0	0	0	0	0	2	39	M	39	5	0.5	0.2	td pd	.	td pd	13	18	3
BAT019PRE_kellymi_values	EMG_BFLH_R_APRX	55.39625033	45.45380724	BFLH_R	BFLH	R	APR_X_TIMEBIN	BAT019PRE	F	66	175	76.8	25.1	50	10	1	2	1	2	0	Yes	9	29		0	0	0	0	0	0	3	1	3	2	2	2	3	32	F	32	0	0.25	1.8	pigd pd	pigd	pigd pd	9	8	0
BAT020PRE_kellymi_values	EMG_BFLH_R_APRX	57.78713956	47.79581468	BFLH_R	BFLH	R	APR_X_TIMEBIN	BAT020PRE	M	68	182	80.9	24.4	10	2	1	1	1	2	1	Yes	14	28		0	0	0	0	0	0	2	1	3	1	1	1	3	46	M	46	6	1.125	1.2	pigd pd	pigd	pigd pd	17	17	5
BAT021PRE_kellymi_values	EMG_BFLH_R_APRX	62.40595141	44.70162251	BFLH_R	BFLH	R	APR_X_TIMEBIN	BAT021PRE	F	60	167.5	74.3	26.5	12	3	0	2	0	2	2	Yes	26	20		1	0	0	0	0	0	2	2	0	0	0	0	3	34	F	34	0	0.625	1.2	pigd pd	pigd	pigd pd	9	13	0
BAT022PRE_kellymi_values	EMG_BFLH_R_APRX	48.99600206	39.40912736	BFLH_R	BFLH	R	APR_X_TIMEBIN	BAT022PRE	M	67	174.25	80	26.3	4	1	1	2	3	2	0	Yes	14	27		2	0	2	0	2	2	3	2	3	2	2	1	2	20	M	20	0	0.125	1.8	pigd pd	pigd	pigd pd	7	9	0
BAT023PRE_kellymi_values	EMG_BFLH_R_APRX	48.74813546	27.23853217	BFLH_R	BFLH	R	APR_X_TIMEBIN	BAT023PRE	F	73	159	65.4	25.9	0	0	0	0	0	1	1	Yes	7	26		0	0	0	0	0	0	0	0	0	0	0	0	1	15	F	15	1	0.25	0.2	indet pd	.	indet pd	4	9	0
BAT024PRE_kellymi_values	EMG_BFLH_R_APRX	56.97139277	26.93142891	BFLH_R	BFLH	R	APR_X_TIMEBIN	BAT024PRE	M	72	186.5	74.8	21.5	0	0	0	0	0	1	2	Yes	1	24		0	0	0	0	0	0	1	0	0	0	0	1	1.5	14	M	14	1	0.375	0.4	pigd pd	pigd	pigd pd	7	5	1
BAT025PRE_kellymi_values	EMG_BFLH_R_APRX	50.93868265	32.50014438	BFLH_R	BFLH	R	APR_X_TIMEBIN	BAT025PRE	M	64	177	105.7	33.7	0	0	1	0	1	2	2	Yes	7	28		0	0	0	0	0	0	1	1	2	0	1	0	2	25	M	25	3	0.5	0.8	pigd pd	pigd	pigd pd	9	9	2
BAT026PRE_kellymi_values	EMG_BFLH_R_APRX	69.15310091	66.86575994	BFLH_R	BFLH	R	APR_X_TIMEBIN	BAT026PRE	F	67	164.7	88	32.4	10	4	1	2	1	2	1	Yes	12	25		0	0	0	0	0	0	2	0	3	2	2	1	2.5	41	F	41	5	0.375	1.4	pigd pd	pigd	pigd pd	16	14	3
BAT027PRE_kellymi_values	EMG_BFLH_R_APRX	60.7095513	-1.456049908	BFLH_R	BFLH	R	APR_X_TIMEBIN	BAT027PRE	M	74	177.8	88.1	27.9	0	0	0	0	0	0	1	Yes	3	26		0	0	0	0	0	0	1	1	0	0	1	0	2	31	M	31	0	0.5	0.4	indet pd	.	indet pd	9	13	0
BAT028PRE_kellymi_values	EMG_BFLH_R_APRX	73.48044195	-111.0827835	BFLH_R	BFLH	R	APR_X_TIMEBIN	BAT028PRE	M	67	167.5	90.8	32.4	0	0	0	0	0	0	2	Yes	1	26		0	0	0	0	0	0	1	0	0	0	0	0	2	35	M	35	4	0.75	0.4	td pd	.	td pd	12	17	2
BAT029PRE_kellymi_values	EMG_BFLH_R_APRX	50.45078273	14.6634223	BFLH_R	BFLH	R	APR_X_TIMEBIN	BAT029PRE	M	68	169.75	69.5	24.1	5	1	1	2	2	2	2	Yes	16	26		0	0	0	0	0	0							3	51	M	51	5	1.625	1.8	pigd pd	pigd	pigd pd	21	18	3
BAT030PRE_kellymi_values	EMG_BFLH_R_APRX	65.26826492	65.26826492	BFLH_R	BFLH	R	APR_X_TIMEBIN	BAT030PRE	M	67	175	79.5	26	1	0	0	0	0	1	0	Yes	12	27		0	0	0	0	0	0	1	0	0	0	0	0	3	38	M	38	5	0.25	1	pigd pd	pigd	pigd pd	16	12	3
BAT031PRE_kellymi_values	EMG_BFLH_R_APRX	83.47508557	76.31252104	BFLH_R	BFLH	R	APR_X_TIMEBIN	BAT031PRE	M	63	179.75	88.6	27.4	0	0	1	0	0	1	2	Yes	5	24		0	0	0	0	0	0	0	0	1	1	0	1	1.5	28	M	28	0	0.875	0.4	td pd	.	td pd	6	15	0
BAT032PRE_kellymi_values	EMG_BFLH_R_APRX	70.33627852	18.29917041	BFLH_R	BFLH	R	APR_X_TIMEBIN	BAT032PRE	F	71	164	58	21.6	1	0	1	0	1	1	1	Yes	13	28		0	0	0	0	0	0	1	0	1	1	1	1	1.5	18	F	18	0	0.5	0.6	pigd pd	pigd	pigd pd	7	9	0
BAT033PRE_kellymi_values	EMG_BFLH_R_APRX	47.2697878	47.2697878	BFLH_R	BFLH	R	APR_X_TIMEBIN	BAT033PRE	F	65	162	78.1	29.8	1	0	1	1	1	1	1	Yes	11	27		0	0	0	0	0	0							2	38	F	38	5	0.25	1.2	pigd pd	pigd	pigd pd	14	12	3
BAT101PRE_kellymi_values	EMG_BFLH_R_APRX	60.02777382	37.61856287	BFLH_R	BFLH	R	APR_X_TIMEBIN	BAT101PRE	F	55	162.75	59.9	22.6	0	0	0	0	0	0	1	No		27								0	0	0	0	0	0			F	0		1	0	.	hoa	hoa
BAT102PRE_kellymi_values	EMG_BFLH_R_APRX	78.75121917	33.22846386	BFLH_R	BFLH	R	APR_X_TIMEBIN	BAT102PRE	F	54	162	66.7	25.4	0	0	0	0	0	0	0	No		27								0	0	0	0	0	0			F	0		0	0	.	hoa	hoa
BAT103PRE_kellymi_values	EMG_BFLH_R_APRX	46.21925228	29.60954861	BFLH_R	BFLH	R	APR_X_TIMEBIN	BAT103PRE	M	86	161.8	76.7	29.3	0	0	0	0	0	0	0	No		24								0	0							M	0		0	0	.	hoa	hoa
BAT104PRE_kellymi_values	EMG_BFLH_R_APRX	84.34755993	-34.77925398	BFLH_R	BFLH	R	APR_X_TIMEBIN	BAT104PRE	M	58	164.5	67.2	24.8	1	0	0	0	0	0	0	No		21								0	0							M	0		0	0	.	hoa	hoa
BAT105PRE_kellymi_values	EMG_BFLH_R_APRX	81.22081013	70.4994268	BFLH_R	BFLH	R	APR_X_TIMEBIN	BAT105PRE	F	59	160.8	81.1	31.4	0	0	0	0				No		27																F	0			0	.	hoa	hoa
BAT108PRE_kellymi_values	EMG_BFLH_R_APRX	51.35853849	40.89245766	BFLH_R	BFLH	R	APR_X_TIMEBIN	BAT108PRE	F	70	157	51	20.7	0	0	0	0				No		29																F	0			0	.	hoa	hoa
BAT109PRE_kellymi_values	EMG_BFLH_R_APRX	79.51974749	66.34651296	BFLH_R	BFLH	R	APR_X_TIMEBIN	BAT109PRE	F	61	162.6	59.5	22.5	0	0	0	0	0	0	0	No		25																F	0		0	0	.	hoa	hoa
BAT110PRE_kellymi_values	EMG_BFLH_R_APRX	66.50707375	-22.1238377	BFLH_R	BFLH	R	APR_X_TIMEBIN	BAT110PRE	M	57	172.3	79.3	26.7	0	0	0	0	0	0	0	No		23																M	0		0	0	.	hoa	hoa
BAT111PRE_kellymi_values	EMG_BFLH_R_APRX	53.72122175	-15.11540472	BFLH_R	BFLH	R	APR_X_TIMEBIN	BAT111PRE	F	70	170.5	62.2	21.4	0	0	0	0	0	0	0	No		27																F	0		0	0	.	hoa	hoa
BAT112PRE_kellymi_values	EMG_BFLH_R_APRX	59.377681	37.31319354	BFLH_R	BFLH	R	APR_X_TIMEBIN	BAT112PRE	F	68	163	77.9	29.3	1	0	0	0	0	0	0	No		25																F	0		0	0	.	hoa	hoa
BAT113PRE_kellymi_values	EMG_BFLH_R_APRX	70.77488068	-79.70538513	BFLH_R	BFLH	R	APR_X_TIMEBIN	BAT113PRE	M	64	179	72.2	22.5	1	0	0	0	0	1	0	No		30																M	0		0	0.333333333	.	hoa	hoa
BAT114PRE_kellymi_values	EMG_BFLH_R_APRX	90.96809695	-22.61612757	BFLH_R	BFLH	R	APR_X_TIMEBIN	BAT114PRE	M	64	170.3	89.6	30.9	0	0	0	0	0	0	0	No		26																M	0		0	0	.	hoa	hoa
BAT116PRE_kellymi_values	EMG_BFLH_R_APRX	81.67826465	20.65031902	BFLH_R	BFLH	R	APR_X_TIMEBIN	BAT116PRE	M	72	182.5	99.5	29.9	0	0	0	0	0	0	0	No		26																M	0		0	0	.	hoa	hoa
BAT001PRE_kellymi_values	EMG_MGAS_L_APR1	69.07648707	46.92886693	MGAS_L	MGAS	L	APR_1_TIMEBIN	BAT001PRE	F	84	163.83	49.89	18.6	2	1	1	0	0	0	1	Yes	17	28		0	0	0	0	0	0	1	0	2	1	0	1	2.5	44	F	44	1	1.125	0	td pd	.	td pd	18	17	1
BAT002PRE_kellymi_values	EMG_MGAS_L_APR1	82.4074013	75.51022276	MGAS_L	MGAS	L	APR_1_TIMEBIN	BAT002PRE	M	53	175.26	86.1826	28.1	0	0	0	0	0	0	1	Yes	4	29		0	0	0	0	0	0	0	0	0	0	0	0	1.5	21	M	21	1	0.75	0.2	td pd	.	td pd	10	5	1
BAT003PRE_kellymi_values	EMG_MGAS_L_APR1	84.14894938	84.14894938	MGAS_L	MGAS	L	APR_1_TIMEBIN	BAT003PRE	F	75	163.5	57.6	21.5	4	2	1	0	0	1	0	Yes	2	27		0	0	0	0	0	0	1	0	0	1	1	0	2.5	31	F	31	2	0.25	0.6	pigd pd	pigd	pigd pd	12	11	2
BAT004PRE_kellymi_values	EMG_MGAS_L_APR1	89.62439179	89.62439179	MGAS_L	MGAS	L	APR_1_TIMEBIN	BAT004PRE	F	82	168	59.9	21.2	0	0	1	0	2	1	1	Yes	3	24		0	0	0	0	0	0	3	2	4	2	2	2	3	37	F	37	0	0.5	1.4	pigd pd	pigd	pigd pd	10	13	0
BAT005PRE_kellymi_values	EMG_MGAS_L_APR1	76.35267091	76.35267091	MGAS_L	MGAS	L	APR_1_TIMEBIN	BAT005PRE	M	39	184	70.8	20.9	3	1	0	0	0	2	4	Yes	9	28		0	0	0	0	0	0	3	3	3	0	1	1	2.5	38	M	38	0	1.875	0.6	td pd	.	td pd	9	21	1
BAT006PRE_kellymi_values	EMG_MGAS_L_APR1	55.34359447	44.30722125	MGAS_L	MGAS	L	APR_1_TIMEBIN	BAT006PRE	M	66	181.5	83.6	25.4	0	0	0	0	0	0	0	Yes	1	24		0	0	0	0	0	0	1	1	0	0	0	0	2	22	M	22	3	0.125	0.2	pigd pd	pigd	pigd pd	6	9	1
BAT007PRE_kellymi_values	EMG_MGAS_L_APR1	82.78937038	77.06783526	MGAS_L	MGAS	L	APR_1_TIMEBIN	BAT007PRE	M	59	186	89.4	25.8	0	1	1	0	1	1	1	Yes	6	27		0	0	0	0	0	0	2	1	2	1	0	1	2	34	M	34	0	0.625	0.6	indet pd	.	indet pd	11	13	0
BAT008PRE_kellymi_values	EMG_MGAS_L_APR1	70.2060655	68.09817166	MGAS_L	MGAS	L	APR_1_TIMEBIN	BAT008PRE	F	71	155.5	63.8	26.4	0	0	0	0	0	1	1	Yes	3	30		0	0	0	0	0	0	1	0	0	0	0	0	2	30	F	30	0	1.125	0.6	td pd	.	td pd	14	10	2
BAT010PRE_kellymi_values	EMG_MGAS_L_APR1	74.27567334	74.27567334	MGAS_L	MGAS	L	APR_1_TIMEBIN	BAT010PRE	F	69	153.5	45.9	19.5	0	0	0	0	0	1	1	Yes	6	25		0	0	0	0	0	0	1	0	0	0	0	0	3	43	F	43	1	1.25	0.6	td pd	.	td pd	17	17	3
BAT011PRE_kellymi_values	EMG_MGAS_L_APR1	63.82707343	58.24364211	MGAS_L	MGAS	L	APR_1_TIMEBIN	BAT011PRE	M	71	170	63.4	21.9	0	0	0	0	0	0	0	Yes	5			0	0	0	0	0	0	2	0	0	0	0	0	2	33	M	33	1	0.625	0.4	td pd	.	td pd	14	13	1
BAT012PRE_kellymi_values	EMG_MGAS_L_APR1	88.77576325	88.77576325	MGAS_L	MGAS	L	APR_1_TIMEBIN	BAT012PRE	M	66	176.5	75.2	24.1	0	0	0	0	0	1	0	Yes	1	22		0	0	0	0	0	0	1	1	2	1	0	0	2	28	M	28	2	0.125	0.4	pigd pd	pigd	pigd pd	13	9	1
BAT013PRE_kellymi_values	EMG_MGAS_L_APR1	70.73181189	70.73181189	MGAS_L	MGAS	L	APR_1_TIMEBIN	BAT013PRE	M	66	179	92.7	28.9	1	0	0	0	0	1	2	Yes	1	29		0	0	0	0	0	0	1	0	0	1	0	1	2	30	M	30	2	0.375	0.6	pigd pd	pigd	pigd pd	8	12	1
BAT014PRE_kellymi_values	EMG_MGAS_L_APR1	79.89114214	79.89114214	MGAS_L	MGAS	L	APR_1_TIMEBIN	BAT014PRE	F	54	163	66	24.8	0	0	0	0	0	0	1	Yes	4	30		0	0	0	0	0	0	1	0	0	0	0	0	1.5	24	F	24	2	0.25	0.4	pigd pd	pigd	pigd pd	3	15	0
BAT015PRE_kellymi_values	EMG_MGAS_L_APR1	73.9028471	73.9028471	MGAS_L	MGAS	L	APR_1_TIMEBIN	BAT015PRE	F	73	147.5	71.5	32.9	0	0	1	0	1	2	1	Yes	7	28		0	0	0	0	0	0	3	1	3	1	1	2	2	20	F	20	0	0.125	1.2	pigd pd	pigd	pigd pd	6	5	0
BAT016PRE_kellymi_values	EMG_MGAS_L_APR1	71.54257902	71.54257902	MGAS_L	MGAS	L	APR_1_TIMEBIN	BAT016PRE	F	75	153.5	50.3	21.3	180	15	1	3	3	1	0	Yes	10	25		0	0	0	0	0	0	3	2	1	1	1	1	3	43	F	43	5	0	2.2	pigd pd	pigd	pigd pd	17	15	3
BAT018PRE_kellymi_values	EMG_MGAS_L_APR1	75.26256683	67.67825889	MGAS_L	MGAS	L	APR_1_TIMEBIN	BAT018PRE	M	82	166.25	71.8	26	0	0	0	0	0	1	1	Yes	3	29		0	0	0	0	0	0	1	0	0	0	0	0	2	39	M	39	5	0.5	0.2	td pd	.	td pd	13	18	3
BAT019PRE_kellymi_values	EMG_MGAS_L_APR1	82.95064216	82.95064216	MGAS_L	MGAS	L	APR_1_TIMEBIN	BAT019PRE	F	66	175	76.8	25.1	50	10	1	2	1	2	0	Yes	9	29		0	0	0	0	0	0	3	1	3	2	2	2	3	32	F	32	0	0.25	1.8	pigd pd	pigd	pigd pd	9	8	0
BAT020PRE_kellymi_values	EMG_MGAS_L_APR1	51.29638869	51.29638869	MGAS_L	MGAS	L	APR_1_TIMEBIN	BAT020PRE	M	68	182	80.9	24.4	10	2	1	1	1	2	1	Yes	14	28		0	0	0	0	0	0	2	1	3	1	1	1	3	46	M	46	6	1.125	1.2	pigd pd	pigd	pigd pd	17	17	5
BAT021PRE_kellymi_values	EMG_MGAS_L_APR1	63.53952642	63.53952642	MGAS_L	MGAS	L	APR_1_TIMEBIN	BAT021PRE	F	60	167.5	74.3	26.5	12	3	0	2	0	2	2	Yes	26	20		1	0	0	0	0	0	2	2	0	0	0	0	3	34	F	34	0	0.625	1.2	pigd pd	pigd	pigd pd	9	13	0
BAT022PRE_kellymi_values	EMG_MGAS_L_APR1	94.00618555	93.82826341	MGAS_L	MGAS	L	APR_1_TIMEBIN	BAT022PRE	M	67	174.25	80	26.3	4	1	1	2	3	2	0	Yes	14	27		2	0	2	0	2	2	3	2	3	2	2	1	2	20	M	20	0	0.125	1.8	pigd pd	pigd	pigd pd	7	9	0
BAT023PRE_kellymi_values	EMG_MGAS_L_APR1	57.67344472	12.82088091	MGAS_L	MGAS	L	APR_1_TIMEBIN	BAT023PRE	F	73	159	65.4	25.9	0	0	0	0	0	1	1	Yes	7	26		0	0	0	0	0	0	0	0	0	0	0	0	1	15	F	15	1	0.25	0.2	indet pd	.	indet pd	4	9	0
BAT024PRE_kellymi_values	EMG_MGAS_L_APR1	80.15083297	80.15083297	MGAS_L	MGAS	L	APR_1_TIMEBIN	BAT024PRE	M	72	186.5	74.8	21.5	0	0	0	0	0	1	2	Yes	1	24		0	0	0	0	0	0	1	0	0	0	0	1	1.5	14	M	14	1	0.375	0.4	pigd pd	pigd	pigd pd	7	5	1
BAT025PRE_kellymi_values	EMG_MGAS_L_APR1	72.54191524	53.69527517	MGAS_L	MGAS	L	APR_1_TIMEBIN	BAT025PRE	M	64	177	105.7	33.7	0	0	1	0	1	2	2	Yes	7	28		0	0	0	0	0	0	1	1	2	0	1	0	2	25	M	25	3	0.5	0.8	pigd pd	pigd	pigd pd	9	9	2
BAT026PRE_kellymi_values	EMG_MGAS_L_APR1	61.93073608	55.6466238	MGAS_L	MGAS	L	APR_1_TIMEBIN	BAT026PRE	F	67	164.7	88	32.4	10	4	1	2	1	2	1	Yes	12	25		0	0	0	0	0	0	2	0	3	2	2	1	2.5	41	F	41	5	0.375	1.4	pigd pd	pigd	pigd pd	16	14	3
BAT027PRE_kellymi_values	EMG_MGAS_L_APR1	61.52535902	57.9687894	MGAS_L	MGAS	L	APR_1_TIMEBIN	BAT027PRE	M	74	177.8	88.1	27.9	0	0	0	0	0	0	1	Yes	3	26		0	0	0	0	0	0	1	1	0	0	1	0	2	31	M	31	0	0.5	0.4	indet pd	.	indet pd	9	13	0
BAT028PRE_kellymi_values	EMG_MGAS_L_APR1	59.70265178	59.70265178	MGAS_L	MGAS	L	APR_1_TIMEBIN	BAT028PRE	M	67	167.5	90.8	32.4	0	0	0	0	0	0	2	Yes	1	26		0	0	0	0	0	0	1	0	0	0	0	0	2	35	M	35	4	0.75	0.4	td pd	.	td pd	12	17	2
BAT029PRE_kellymi_values	EMG_MGAS_L_APR1	80.71604749	80.71604749	MGAS_L	MGAS	L	APR_1_TIMEBIN	BAT029PRE	M	68	169.75	69.5	24.1	5	1	1	2	2	2	2	Yes	16	26		0	0	0	0	0	0							3	51	M	51	5	1.625	1.8	pigd pd	pigd	pigd pd	21	18	3
BAT030PRE_kellymi_values	EMG_MGAS_L_APR1	86.32860112	86.32860112	MGAS_L	MGAS	L	APR_1_TIMEBIN	BAT030PRE	M	67	175	79.5	26	1	0	0	0	0	1	0	Yes	12	27		0	0	0	0	0	0	1	0	0	0	0	0	3	38	M	38	5	0.25	1	pigd pd	pigd	pigd pd	16	12	3
BAT031PRE_kellymi_values	EMG_MGAS_L_APR1	78.86284061	73.55148975	MGAS_L	MGAS	L	APR_1_TIMEBIN	BAT031PRE	M	63	179.75	88.6	27.4	0	0	1	0	0	1	2	Yes	5	24		0	0	0	0	0	0	0	0	1	1	0	1	1.5	28	M	28	0	0.875	0.4	td pd	.	td pd	6	15	0
BAT032PRE_kellymi_values	EMG_MGAS_L_APR1	83.36579193	80.51976825	MGAS_L	MGAS	L	APR_1_TIMEBIN	BAT032PRE	F	71	164	58	21.6	1	0	1	0	1	1	1	Yes	13	28		0	0	0	0	0	0	1	0	1	1	1	1	1.5	18	F	18	0	0.5	0.6	pigd pd	pigd	pigd pd	7	9	0
BAT033PRE_kellymi_values	EMG_MGAS_L_APR1	62.65871853	54.21530263	MGAS_L	MGAS	L	APR_1_TIMEBIN	BAT033PRE	F	65	162	78.1	29.8	1	0	1	1	1	1	1	Yes	11	27		0	0	0	0	0	0							2	38	F	38	5	0.25	1.2	pigd pd	pigd	pigd pd	14	12	3
BAT101PRE_kellymi_values	EMG_MGAS_L_APR1	56.41299763	56.41299763	MGAS_L	MGAS	L	APR_1_TIMEBIN	BAT101PRE	F	55	162.75	59.9	22.6	0	0	0	0	0	0	1	No		27								0	0	0	0	0	0			F	0		1	0	.	hoa	hoa
BAT102PRE_kellymi_values	EMG_MGAS_L_APR1	74.67300329	71.74370363	MGAS_L	MGAS	L	APR_1_TIMEBIN	BAT102PRE	F	54	162	66.7	25.4	0	0	0	0	0	0	0	No		27								0	0	0	0	0	0			F	0		0	0	.	hoa	hoa
BAT103PRE_kellymi_values	EMG_MGAS_L_APR1	80.28717317	80.28717317	MGAS_L	MGAS	L	APR_1_TIMEBIN	BAT103PRE	M	86	161.8	76.7	29.3	0	0	0	0	0	0	0	No		24								0	0							M	0		0	0	.	hoa	hoa
BAT104PRE_kellymi_values	EMG_MGAS_L_APR1	73.06137752	69.21249553	MGAS_L	MGAS	L	APR_1_TIMEBIN	BAT104PRE	M	58	164.5	67.2	24.8	1	0	0	0	0	0	0	No		21								0	0							M	0		0	0	.	hoa	hoa
BAT105PRE_kellymi_values	EMG_MGAS_L_APR1	75.23591209	11.32788237	MGAS_L	MGAS	L	APR_1_TIMEBIN	BAT105PRE	F	59	160.8	81.1	31.4	0	0	0	0				No		27																F	0			0	.	hoa	hoa
BAT108PRE_kellymi_values	EMG_MGAS_L_APR1	69.20512861	69.20512861	MGAS_L	MGAS	L	APR_1_TIMEBIN	BAT108PRE	F	70	157	51	20.7	0	0	0	0				No		29																F	0			0	.	hoa	hoa
BAT109PRE_kellymi_values	EMG_MGAS_L_APR1	64.64430238	64.64430238	MGAS_L	MGAS	L	APR_1_TIMEBIN	BAT109PRE	F	61	162.6	59.5	22.5	0	0	0	0	0	0	0	No		25																F	0		0	0	.	hoa	hoa
BAT110PRE_kellymi_values	EMG_MGAS_L_APR1	83.37444804	79.1795965	MGAS_L	MGAS	L	APR_1_TIMEBIN	BAT110PRE	M	57	172.3	79.3	26.7	0	0	0	0	0	0	0	No		23																M	0		0	0	.	hoa	hoa
BAT111PRE_kellymi_values	EMG_MGAS_L_APR1	83.02008695	74.72403604	MGAS_L	MGAS	L	APR_1_TIMEBIN	BAT111PRE	F	70	170.5	62.2	21.4	0	0	0	0	0	0	0	No		27																F	0		0	0	.	hoa	hoa
BAT112PRE_kellymi_values	EMG_MGAS_L_APR1	82.15065966	74.61514298	MGAS_L	MGAS	L	APR_1_TIMEBIN	BAT112PRE	F	68	163	77.9	29.3	1	0	0	0	0	0	0	No		25																F	0		0	0	.	hoa	hoa
BAT113PRE_kellymi_values	EMG_MGAS_L_APR1	69.84231918	68.35888222	MGAS_L	MGAS	L	APR_1_TIMEBIN	BAT113PRE	M	64	179	72.2	22.5	1	0	0	0	0	1	0	No		30																M	0		0	0.333333333	.	hoa	hoa
BAT114PRE_kellymi_values	EMG_MGAS_L_APR1	88.33107842	73.48742402	MGAS_L	MGAS	L	APR_1_TIMEBIN	BAT114PRE	M	64	170.3	89.6	30.9	0	0	0	0	0	0	0	No		26																M	0		0	0	.	hoa	hoa
BAT116PRE_kellymi_values	EMG_MGAS_L_APR1	83.52187889	79.24451381	MGAS_L	MGAS	L	APR_1_TIMEBIN	BAT116PRE	M	72	182.5	99.5	29.9	0	0	0	0	0	0	0	No		26																M	0		0	0	.	hoa	hoa
BAT001PRE_kellymi_values	EMG_MGAS_L_APRX	58.0675795	50.50411233	MGAS_L	MGAS	L	APR_X_TIMEBIN	BAT001PRE	F	84	163.83	49.89	18.6	2	1	1	0	0	0	1	Yes	17	28		0	0	0	0	0	0	1	0	2	1	0	1	2.5	44	F	44	1	1.125	0	td pd	.	td pd	18	17	1
BAT002PRE_kellymi_values	EMG_MGAS_L_APRX	64.40517229	58.54056326	MGAS_L	MGAS	L	APR_X_TIMEBIN	BAT002PRE	M	53	175.26	86.1826	28.1	0	0	0	0	0	0	1	Yes	4	29		0	0	0	0	0	0	0	0	0	0	0	0	1.5	21	M	21	1	0.75	0.2	td pd	.	td pd	10	5	1
BAT003PRE_kellymi_values	EMG_MGAS_L_APRX	88.53424334	88.53424334	MGAS_L	MGAS	L	APR_X_TIMEBIN	BAT003PRE	F	75	163.5	57.6	21.5	4	2	1	0	0	1	0	Yes	2	27		0	0	0	0	0	0	1	0	0	1	1	0	2.5	31	F	31	2	0.25	0.6	pigd pd	pigd	pigd pd	12	11	2
BAT004PRE_kellymi_values	EMG_MGAS_L_APRX	91.55902682	91.55902682	MGAS_L	MGAS	L	APR_X_TIMEBIN	BAT004PRE	F	82	168	59.9	21.2	0	0	1	0	2	1	1	Yes	3	24		0	0	0	0	0	0	3	2	4	2	2	2	3	37	F	37	0	0.5	1.4	pigd pd	pigd	pigd pd	10	13	0
BAT005PRE_kellymi_values	EMG_MGAS_L_APRX	76.34230379	76.34230379	MGAS_L	MGAS	L	APR_X_TIMEBIN	BAT005PRE	M	39	184	70.8	20.9	3	1	0	0	0	2	4	Yes	9	28		0	0	0	0	0	0	3	3	3	0	1	1	2.5	38	M	38	0	1.875	0.6	td pd	.	td pd	9	21	1
BAT006PRE_kellymi_values	EMG_MGAS_L_APRX	79.6503442	70.08847329	MGAS_L	MGAS	L	APR_X_TIMEBIN	BAT006PRE	M	66	181.5	83.6	25.4	0	0	0	0	0	0	0	Yes	1	24		0	0	0	0	0	0	1	1	0	0	0	0	2	22	M	22	3	0.125	0.2	pigd pd	pigd	pigd pd	6	9	1
BAT007PRE_kellymi_values	EMG_MGAS_L_APRX	76.39067685	76.39067685	MGAS_L	MGAS	L	APR_X_TIMEBIN	BAT007PRE	M	59	186	89.4	25.8	0	1	1	0	1	1	1	Yes	6	27		0	0	0	0	0	0	2	1	2	1	0	1	2	34	M	34	0	0.625	0.6	indet pd	.	indet pd	11	13	0
BAT008PRE_kellymi_values	EMG_MGAS_L_APRX	58.28185636	58.1602459	MGAS_L	MGAS	L	APR_X_TIMEBIN	BAT008PRE	F	71	155.5	63.8	26.4	0	0	0	0	0	1	1	Yes	3	30		0	0	0	0	0	0	1	0	0	0	0	0	2	30	F	30	0	1.125	0.6	td pd	.	td pd	14	10	2
BAT010PRE_kellymi_values	EMG_MGAS_L_APRX	81.03902814	81.03902814	MGAS_L	MGAS	L	APR_X_TIMEBIN	BAT010PRE	F	69	153.5	45.9	19.5	0	0	0	0	0	1	1	Yes	6	25		0	0	0	0	0	0	1	0	0	0	0	0	3	43	F	43	1	1.25	0.6	td pd	.	td pd	17	17	3
BAT011PRE_kellymi_values	EMG_MGAS_L_APRX	63.95001121	58.90448187	MGAS_L	MGAS	L	APR_X_TIMEBIN	BAT011PRE	M	71	170	63.4	21.9	0	0	0	0	0	0	0	Yes	5			0	0	0	0	0	0	2	0	0	0	0	0	2	33	M	33	1	0.625	0.4	td pd	.	td pd	14	13	1
BAT012PRE_kellymi_values	EMG_MGAS_L_APRX	89.28894586	89.28894586	MGAS_L	MGAS	L	APR_X_TIMEBIN	BAT012PRE	M	66	176.5	75.2	24.1	0	0	0	0	0	1	0	Yes	1	22		0	0	0	0	0	0	1	1	2	1	0	0	2	28	M	28	2	0.125	0.4	pigd pd	pigd	pigd pd	13	9	1
BAT013PRE_kellymi_values	EMG_MGAS_L_APRX	85.00518316	84.66788825	MGAS_L	MGAS	L	APR_X_TIMEBIN	BAT013PRE	M	66	179	92.7	28.9	1	0	0	0	0	1	2	Yes	1	29		0	0	0	0	0	0	1	0	0	1	0	1	2	30	M	30	2	0.375	0.6	pigd pd	pigd	pigd pd	8	12	1
BAT014PRE_kellymi_values	EMG_MGAS_L_APRX	82.0232983	70.61943439	MGAS_L	MGAS	L	APR_X_TIMEBIN	BAT014PRE	F	54	163	66	24.8	0	0	0	0	0	0	1	Yes	4	30		0	0	0	0	0	0	1	0	0	0	0	0	1.5	24	F	24	2	0.25	0.4	pigd pd	pigd	pigd pd	3	15	0
BAT015PRE_kellymi_values	EMG_MGAS_L_APRX	55.56268414	55.56268414	MGAS_L	MGAS	L	APR_X_TIMEBIN	BAT015PRE	F	73	147.5	71.5	32.9	0	0	1	0	1	2	1	Yes	7	28		0	0	0	0	0	0	3	1	3	1	1	2	2	20	F	20	0	0.125	1.2	pigd pd	pigd	pigd pd	6	5	0
BAT016PRE_kellymi_values	EMG_MGAS_L_APRX	77.59396291	74.78269083	MGAS_L	MGAS	L	APR_X_TIMEBIN	BAT016PRE	F	75	153.5	50.3	21.3	180	15	1	3	3	1	0	Yes	10	25		0	0	0	0	0	0	3	2	1	1	1	1	3	43	F	43	5	0	2.2	pigd pd	pigd	pigd pd	17	15	3
BAT018PRE_kellymi_values	EMG_MGAS_L_APRX	73.64571146	62.33193565	MGAS_L	MGAS	L	APR_X_TIMEBIN	BAT018PRE	M	82	166.25	71.8	26	0	0	0	0	0	1	1	Yes	3	29		0	0	0	0	0	0	1	0	0	0	0	0	2	39	M	39	5	0.5	0.2	td pd	.	td pd	13	18	3
BAT019PRE_kellymi_values	EMG_MGAS_L_APRX	68.65498279	68.65498279	MGAS_L	MGAS	L	APR_X_TIMEBIN	BAT019PRE	F	66	175	76.8	25.1	50	10	1	2	1	2	0	Yes	9	29		0	0	0	0	0	0	3	1	3	2	2	2	3	32	F	32	0	0.25	1.8	pigd pd	pigd	pigd pd	9	8	0
BAT020PRE_kellymi_values	EMG_MGAS_L_APRX	69.54715485	69.54715485	MGAS_L	MGAS	L	APR_X_TIMEBIN	BAT020PRE	M	68	182	80.9	24.4	10	2	1	1	1	2	1	Yes	14	28		0	0	0	0	0	0	2	1	3	1	1	1	3	46	M	46	6	1.125	1.2	pigd pd	pigd	pigd pd	17	17	5
BAT021PRE_kellymi_values	EMG_MGAS_L_APRX	70.60909326	70.60909326	MGAS_L	MGAS	L	APR_X_TIMEBIN	BAT021PRE	F	60	167.5	74.3	26.5	12	3	0	2	0	2	2	Yes	26	20		1	0	0	0	0	0	2	2	0	0	0	0	3	34	F	34	0	0.625	1.2	pigd pd	pigd	pigd pd	9	13	0
BAT022PRE_kellymi_values	EMG_MGAS_L_APRX	78.46711973	75.6542822	MGAS_L	MGAS	L	APR_X_TIMEBIN	BAT022PRE	M	67	174.25	80	26.3	4	1	1	2	3	2	0	Yes	14	27		2	0	2	0	2	2	3	2	3	2	2	1	2	20	M	20	0	0.125	1.8	pigd pd	pigd	pigd pd	7	9	0
BAT023PRE_kellymi_values	EMG_MGAS_L_APRX	63.87344215	52.52195803	MGAS_L	MGAS	L	APR_X_TIMEBIN	BAT023PRE	F	73	159	65.4	25.9	0	0	0	0	0	1	1	Yes	7	26		0	0	0	0	0	0	0	0	0	0	0	0	1	15	F	15	1	0.25	0.2	indet pd	.	indet pd	4	9	0
BAT024PRE_kellymi_values	EMG_MGAS_L_APRX	84.26932953	84.26932953	MGAS_L	MGAS	L	APR_X_TIMEBIN	BAT024PRE	M	72	186.5	74.8	21.5	0	0	0	0	0	1	2	Yes	1	24		0	0	0	0	0	0	1	0	0	0	0	1	1.5	14	M	14	1	0.375	0.4	pigd pd	pigd	pigd pd	7	5	1
BAT025PRE_kellymi_values	EMG_MGAS_L_APRX	85.77167522	85.77167522	MGAS_L	MGAS	L	APR_X_TIMEBIN	BAT025PRE	M	64	177	105.7	33.7	0	0	1	0	1	2	2	Yes	7	28		0	0	0	0	0	0	1	1	2	0	1	0	2	25	M	25	3	0.5	0.8	pigd pd	pigd	pigd pd	9	9	2
BAT026PRE_kellymi_values	EMG_MGAS_L_APRX	52.8302734	52.8302734	MGAS_L	MGAS	L	APR_X_TIMEBIN	BAT026PRE	F	67	164.7	88	32.4	10	4	1	2	1	2	1	Yes	12	25		0	0	0	0	0	0	2	0	3	2	2	1	2.5	41	F	41	5	0.375	1.4	pigd pd	pigd	pigd pd	16	14	3
BAT027PRE_kellymi_values	EMG_MGAS_L_APRX	72.47678917	70.99095968	MGAS_L	MGAS	L	APR_X_TIMEBIN	BAT027PRE	M	74	177.8	88.1	27.9	0	0	0	0	0	0	1	Yes	3	26		0	0	0	0	0	0	1	1	0	0	1	0	2	31	M	31	0	0.5	0.4	indet pd	.	indet pd	9	13	0
BAT028PRE_kellymi_values	EMG_MGAS_L_APRX	76.58562964	76.58562964	MGAS_L	MGAS	L	APR_X_TIMEBIN	BAT028PRE	M	67	167.5	90.8	32.4	0	0	0	0	0	0	2	Yes	1	26		0	0	0	0	0	0	1	0	0	0	0	0	2	35	M	35	4	0.75	0.4	td pd	.	td pd	12	17	2
BAT029PRE_kellymi_values	EMG_MGAS_L_APRX	78.86102851	78.86102851	MGAS_L	MGAS	L	APR_X_TIMEBIN	BAT029PRE	M	68	169.75	69.5	24.1	5	1	1	2	2	2	2	Yes	16	26		0	0	0	0	0	0							3	51	M	51	5	1.625	1.8	pigd pd	pigd	pigd pd	21	18	3
BAT030PRE_kellymi_values	EMG_MGAS_L_APRX	87.97672454	87.97672454	MGAS_L	MGAS	L	APR_X_TIMEBIN	BAT030PRE	M	67	175	79.5	26	1	0	0	0	0	1	0	Yes	12	27		0	0	0	0	0	0	1	0	0	0	0	0	3	38	M	38	5	0.25	1	pigd pd	pigd	pigd pd	16	12	3
BAT031PRE_kellymi_values	EMG_MGAS_L_APRX	87.0428043	85.91940679	MGAS_L	MGAS	L	APR_X_TIMEBIN	BAT031PRE	M	63	179.75	88.6	27.4	0	0	1	0	0	1	2	Yes	5	24		0	0	0	0	0	0	0	0	1	1	0	1	1.5	28	M	28	0	0.875	0.4	td pd	.	td pd	6	15	0
BAT032PRE_kellymi_values	EMG_MGAS_L_APRX	84.05860825	84.05860825	MGAS_L	MGAS	L	APR_X_TIMEBIN	BAT032PRE	F	71	164	58	21.6	1	0	1	0	1	1	1	Yes	13	28		0	0	0	0	0	0	1	0	1	1	1	1	1.5	18	F	18	0	0.5	0.6	pigd pd	pigd	pigd pd	7	9	0
BAT033PRE_kellymi_values	EMG_MGAS_L_APRX	83.51517542	83.51517542	MGAS_L	MGAS	L	APR_X_TIMEBIN	BAT033PRE	F	65	162	78.1	29.8	1	0	1	1	1	1	1	Yes	11	27		0	0	0	0	0	0							2	38	F	38	5	0.25	1.2	pigd pd	pigd	pigd pd	14	12	3
BAT101PRE_kellymi_values	EMG_MGAS_L_APRX	76.25089103	76.25089103	MGAS_L	MGAS	L	APR_X_TIMEBIN	BAT101PRE	F	55	162.75	59.9	22.6	0	0	0	0	0	0	1	No		27								0	0	0	0	0	0			F	0		1	0	.	hoa	hoa
BAT102PRE_kellymi_values	EMG_MGAS_L_APRX	73.40781056	73.40781056	MGAS_L	MGAS	L	APR_X_TIMEBIN	BAT102PRE	F	54	162	66.7	25.4	0	0	0	0	0	0	0	No		27								0	0	0	0	0	0			F	0		0	0	.	hoa	hoa
BAT103PRE_kellymi_values	EMG_MGAS_L_APRX	83.01969894	81.03303453	MGAS_L	MGAS	L	APR_X_TIMEBIN	BAT103PRE	M	86	161.8	76.7	29.3	0	0	0	0	0	0	0	No		24								0	0							M	0		0	0	.	hoa	hoa
BAT104PRE_kellymi_values	EMG_MGAS_L_APRX	80.19938704	80.19938704	MGAS_L	MGAS	L	APR_X_TIMEBIN	BAT104PRE	M	58	164.5	67.2	24.8	1	0	0	0	0	0	0	No		21								0	0							M	0		0	0	.	hoa	hoa
BAT105PRE_kellymi_values	EMG_MGAS_L_APRX	71.39517117	24.63088808	MGAS_L	MGAS	L	APR_X_TIMEBIN	BAT105PRE	F	59	160.8	81.1	31.4	0	0	0	0				No		27																F	0			0	.	hoa	hoa
BAT108PRE_kellymi_values	EMG_MGAS_L_APRX	66.36472747	66.36472747	MGAS_L	MGAS	L	APR_X_TIMEBIN	BAT108PRE	F	70	157	51	20.7	0	0	0	0				No		29																F	0			0	.	hoa	hoa
BAT109PRE_kellymi_values	EMG_MGAS_L_APRX	65.99173405	65.99173405	MGAS_L	MGAS	L	APR_X_TIMEBIN	BAT109PRE	F	61	162.6	59.5	22.5	0	0	0	0	0	0	0	No		25																F	0		0	0	.	hoa	hoa
BAT110PRE_kellymi_values	EMG_MGAS_L_APRX	78.05408676	72.63703838	MGAS_L	MGAS	L	APR_X_TIMEBIN	BAT110PRE	M	57	172.3	79.3	26.7	0	0	0	0	0	0	0	No		23																M	0		0	0	.	hoa	hoa
BAT111PRE_kellymi_values	EMG_MGAS_L_APRX	87.00172013	83.21737829	MGAS_L	MGAS	L	APR_X_TIMEBIN	BAT111PRE	F	70	170.5	62.2	21.4	0	0	0	0	0	0	0	No		27																F	0		0	0	.	hoa	hoa
BAT112PRE_kellymi_values	EMG_MGAS_L_APRX	69.64995548	69.64995548	MGAS_L	MGAS	L	APR_X_TIMEBIN	BAT112PRE	F	68	163	77.9	29.3	1	0	0	0	0	0	0	No		25																F	0		0	0	.	hoa	hoa
BAT113PRE_kellymi_values	EMG_MGAS_L_APRX	88.07172484	80.4038022	MGAS_L	MGAS	L	APR_X_TIMEBIN	BAT113PRE	M	64	179	72.2	22.5	1	0	0	0	0	1	0	No		30																M	0		0	0.333333333	.	hoa	hoa
BAT114PRE_kellymi_values	EMG_MGAS_L_APRX	82.65318075	82.65318075	MGAS_L	MGAS	L	APR_X_TIMEBIN	BAT114PRE	M	64	170.3	89.6	30.9	0	0	0	0	0	0	0	No		26																M	0		0	0	.	hoa	hoa
BAT116PRE_kellymi_values	EMG_MGAS_L_APRX	78.5416892	75.45782508	MGAS_L	MGAS	L	APR_X_TIMEBIN	BAT116PRE	M	72	182.5	99.5	29.9	0	0	0	0	0	0	0	No		26																M	0		0	0	.	hoa	hoa
BAT001PRE_kellymi_values	EMG_MGAS_R_APR1	81.87661574	73.23083734	MGAS_R	MGAS	R	APR_1_TIMEBIN	BAT001PRE	F	84	163.83	49.89	18.6	2	1	1	0	0	0	1	Yes	17	28		0	0	0	0	0	0	1	0	2	1	0	1	2.5	44	F	44	1	1.125	0	td pd	.	td pd	18	17	1
BAT002PRE_kellymi_values	EMG_MGAS_R_APR1	89.19197095	81.87606723	MGAS_R	MGAS	R	APR_1_TIMEBIN	BAT002PRE	M	53	175.26	86.1826	28.1	0	0	0	0	0	0	1	Yes	4	29		0	0	0	0	0	0	0	0	0	0	0	0	1.5	21	M	21	1	0.75	0.2	td pd	.	td pd	10	5	1
BAT003PRE_kellymi_values	EMG_MGAS_R_APR1	82.63000612	75.25131931	MGAS_R	MGAS	R	APR_1_TIMEBIN	BAT003PRE	F	75	163.5	57.6	21.5	4	2	1	0	0	1	0	Yes	2	27		0	0	0	0	0	0	1	0	0	1	1	0	2.5	31	F	31	2	0.25	0.6	pigd pd	pigd	pigd pd	12	11	2
BAT004PRE_kellymi_values	EMG_MGAS_R_APR1	87.02826055	78.16981976	MGAS_R	MGAS	R	APR_1_TIMEBIN	BAT004PRE	F	82	168	59.9	21.2	0	0	1	0	2	1	1	Yes	3	24		0	0	0	0	0	0	3	2	4	2	2	2	3	37	F	37	0	0.5	1.4	pigd pd	pigd	pigd pd	10	13	0
BAT005PRE_kellymi_values	EMG_MGAS_R_APR1	80.4301277	67.978965	MGAS_R	MGAS	R	APR_1_TIMEBIN	BAT005PRE	M	39	184	70.8	20.9	3	1	0	0	0	2	4	Yes	9	28		0	0	0	0	0	0	3	3	3	0	1	1	2.5	38	M	38	0	1.875	0.6	td pd	.	td pd	9	21	1
BAT006PRE_kellymi_values	EMG_MGAS_R_APR1	75.50746583	-65.11257231	MGAS_R	MGAS	R	APR_1_TIMEBIN	BAT006PRE	M	66	181.5	83.6	25.4	0	0	0	0	0	0	0	Yes	1	24		0	0	0	0	0	0	1	1	0	0	0	0	2	22	M	22	3	0.125	0.2	pigd pd	pigd	pigd pd	6	9	1
BAT007PRE_kellymi_values	EMG_MGAS_R_APR1	75.64317033	75.64317033	MGAS_R	MGAS	R	APR_1_TIMEBIN	BAT007PRE	M	59	186	89.4	25.8	0	1	1	0	1	1	1	Yes	6	27		0	0	0	0	0	0	2	1	2	1	0	1	2	34	M	34	0	0.625	0.6	indet pd	.	indet pd	11	13	0
BAT008PRE_kellymi_values	EMG_MGAS_R_APR1	76.25268461	60.49599205	MGAS_R	MGAS	R	APR_1_TIMEBIN	BAT008PRE	F	71	155.5	63.8	26.4	0	0	0	0	0	1	1	Yes	3	30		0	0	0	0	0	0	1	0	0	0	0	0	2	30	F	30	0	1.125	0.6	td pd	.	td pd	14	10	2
BAT010PRE_kellymi_values	EMG_MGAS_R_APR1	82.8226969	77.76642693	MGAS_R	MGAS	R	APR_1_TIMEBIN	BAT010PRE	F	69	153.5	45.9	19.5	0	0	0	0	0	1	1	Yes	6	25		0	0	0	0	0	0	1	0	0	0	0	0	3	43	F	43	1	1.25	0.6	td pd	.	td pd	17	17	3
BAT011PRE_kellymi_values	EMG_MGAS_R_APR1	75.48346204	75.14380977	MGAS_R	MGAS	R	APR_1_TIMEBIN	BAT011PRE	M	71	170	63.4	21.9	0	0	0	0	0	0	0	Yes	5			0	0	0	0	0	0	2	0	0	0	0	0	2	33	M	33	1	0.625	0.4	td pd	.	td pd	14	13	1
BAT012PRE_kellymi_values	EMG_MGAS_R_APR1	91.31950946	91.31950946	MGAS_R	MGAS	R	APR_1_TIMEBIN	BAT012PRE	M	66	176.5	75.2	24.1	0	0	0	0	0	1	0	Yes	1	22		0	0	0	0	0	0	1	1	2	1	0	0	2	28	M	28	2	0.125	0.4	pigd pd	pigd	pigd pd	13	9	1
BAT013PRE_kellymi_values	EMG_MGAS_R_APR1	60.51737295	59.20189485	MGAS_R	MGAS	R	APR_1_TIMEBIN	BAT013PRE	M	66	179	92.7	28.9	1	0	0	0	0	1	2	Yes	1	29		0	0	0	0	0	0	1	0	0	1	0	1	2	30	M	30	2	0.375	0.6	pigd pd	pigd	pigd pd	8	12	1
BAT014PRE_kellymi_values	EMG_MGAS_R_APR1	79.77837778	50.9091705	MGAS_R	MGAS	R	APR_1_TIMEBIN	BAT014PRE	F	54	163	66	24.8	0	0	0	0	0	0	1	Yes	4	30		0	0	0	0	0	0	1	0	0	0	0	0	1.5	24	F	24	2	0.25	0.4	pigd pd	pigd	pigd pd	3	15	0
BAT015PRE_kellymi_values	EMG_MGAS_R_APR1	90.33120426	66.79807401	MGAS_R	MGAS	R	APR_1_TIMEBIN	BAT015PRE	F	73	147.5	71.5	32.9	0	0	1	0	1	2	1	Yes	7	28		0	0	0	0	0	0	3	1	3	1	1	2	2	20	F	20	0	0.125	1.2	pigd pd	pigd	pigd pd	6	5	0
BAT016PRE_kellymi_values	EMG_MGAS_R_APR1	72.51103345	72.51103345	MGAS_R	MGAS	R	APR_1_TIMEBIN	BAT016PRE	F	75	153.5	50.3	21.3	180	15	1	3	3	1	0	Yes	10	25		0	0	0	0	0	0	3	2	1	1	1	1	3	43	F	43	5	0	2.2	pigd pd	pigd	pigd pd	17	15	3
BAT018PRE_kellymi_values	EMG_MGAS_R_APR1	67.95883465	67.95883465	MGAS_R	MGAS	R	APR_1_TIMEBIN	BAT018PRE	M	82	166.25	71.8	26	0	0	0	0	0	1	1	Yes	3	29		0	0	0	0	0	0	1	0	0	0	0	0	2	39	M	39	5	0.5	0.2	td pd	.	td pd	13	18	3
BAT019PRE_kellymi_values	EMG_MGAS_R_APR1	75.48696222	66.48012829	MGAS_R	MGAS	R	APR_1_TIMEBIN	BAT019PRE	F	66	175	76.8	25.1	50	10	1	2	1	2	0	Yes	9	29		0	0	0	0	0	0	3	1	3	2	2	2	3	32	F	32	0	0.25	1.8	pigd pd	pigd	pigd pd	9	8	0
BAT020PRE_kellymi_values	EMG_MGAS_R_APR1	64.97423918	47.05208392	MGAS_R	MGAS	R	APR_1_TIMEBIN	BAT020PRE	M	68	182	80.9	24.4	10	2	1	1	1	2	1	Yes	14	28		0	0	0	0	0	0	2	1	3	1	1	1	3	46	M	46	6	1.125	1.2	pigd pd	pigd	pigd pd	17	17	5
BAT021PRE_kellymi_values	EMG_MGAS_R_APR1	66.79804656	66.79804656	MGAS_R	MGAS	R	APR_1_TIMEBIN	BAT021PRE	F	60	167.5	74.3	26.5	12	3	0	2	0	2	2	Yes	26	20		1	0	0	0	0	0	2	2	0	0	0	0	3	34	F	34	0	0.625	1.2	pigd pd	pigd	pigd pd	9	13	0
BAT022PRE_kellymi_values	EMG_MGAS_R_APR1	61.61228107	61.61228107	MGAS_R	MGAS	R	APR_1_TIMEBIN	BAT022PRE	M	67	174.25	80	26.3	4	1	1	2	3	2	0	Yes	14	27		2	0	2	0	2	2	3	2	3	2	2	1	2	20	M	20	0	0.125	1.8	pigd pd	pigd	pigd pd	7	9	0
BAT023PRE_kellymi_values	EMG_MGAS_R_APR1	59.74780236	48.8002751	MGAS_R	MGAS	R	APR_1_TIMEBIN	BAT023PRE	F	73	159	65.4	25.9	0	0	0	0	0	1	1	Yes	7	26		0	0	0	0	0	0	0	0	0	0	0	0	1	15	F	15	1	0.25	0.2	indet pd	.	indet pd	4	9	0
BAT024PRE_kellymi_values	EMG_MGAS_R_APR1	73.73587213	70.38375358	MGAS_R	MGAS	R	APR_1_TIMEBIN	BAT024PRE	M	72	186.5	74.8	21.5	0	0	0	0	0	1	2	Yes	1	24		0	0	0	0	0	0	1	0	0	0	0	1	1.5	14	M	14	1	0.375	0.4	pigd pd	pigd	pigd pd	7	5	1
BAT025PRE_kellymi_values	EMG_MGAS_R_APR1	63.81656478	25.99840269	MGAS_R	MGAS	R	APR_1_TIMEBIN	BAT025PRE	M	64	177	105.7	33.7	0	0	1	0	1	2	2	Yes	7	28		0	0	0	0	0	0	1	1	2	0	1	0	2	25	M	25	3	0.5	0.8	pigd pd	pigd	pigd pd	9	9	2
BAT026PRE_kellymi_values	EMG_MGAS_R_APR1	63.65137737	-5.451538859	MGAS_R	MGAS	R	APR_1_TIMEBIN	BAT026PRE	F	67	164.7	88	32.4	10	4	1	2	1	2	1	Yes	12	25		0	0	0	0	0	0	2	0	3	2	2	1	2.5	41	F	41	5	0.375	1.4	pigd pd	pigd	pigd pd	16	14	3
BAT027PRE_kellymi_values	EMG_MGAS_R_APR1	46.81755487	33.57972561	MGAS_R	MGAS	R	APR_1_TIMEBIN	BAT027PRE	M	74	177.8	88.1	27.9	0	0	0	0	0	0	1	Yes	3	26		0	0	0	0	0	0	1	1	0	0	1	0	2	31	M	31	0	0.5	0.4	indet pd	.	indet pd	9	13	0
BAT028PRE_kellymi_values	EMG_MGAS_R_APR1	65.25090216	7.734649126	MGAS_R	MGAS	R	APR_1_TIMEBIN	BAT028PRE	M	67	167.5	90.8	32.4	0	0	0	0	0	0	2	Yes	1	26		0	0	0	0	0	0	1	0	0	0	0	0	2	35	M	35	4	0.75	0.4	td pd	.	td pd	12	17	2
BAT029PRE_kellymi_values	EMG_MGAS_R_APR1	56.10394014	44.40108876	MGAS_R	MGAS	R	APR_1_TIMEBIN	BAT029PRE	M	68	169.75	69.5	24.1	5	1	1	2	2	2	2	Yes	16	26		0	0	0	0	0	0							3	51	M	51	5	1.625	1.8	pigd pd	pigd	pigd pd	21	18	3
BAT030PRE_kellymi_values	EMG_MGAS_R_APR1	62.56269185	27.93493892	MGAS_R	MGAS	R	APR_1_TIMEBIN	BAT030PRE	M	67	175	79.5	26	1	0	0	0	0	1	0	Yes	12	27		0	0	0	0	0	0	1	0	0	0	0	0	3	38	M	38	5	0.25	1	pigd pd	pigd	pigd pd	16	12	3
BAT031PRE_kellymi_values	EMG_MGAS_R_APR1	60.71470436	39.45276787	MGAS_R	MGAS	R	APR_1_TIMEBIN	BAT031PRE	M	63	179.75	88.6	27.4	0	0	1	0	0	1	2	Yes	5	24		0	0	0	0	0	0	0	0	1	1	0	1	1.5	28	M	28	0	0.875	0.4	td pd	.	td pd	6	15	0
BAT032PRE_kellymi_values	EMG_MGAS_R_APR1	73.66356649	72.91586142	MGAS_R	MGAS	R	APR_1_TIMEBIN	BAT032PRE	F	71	164	58	21.6	1	0	1	0	1	1	1	Yes	13	28		0	0	0	0	0	0	1	0	1	1	1	1	1.5	18	F	18	0	0.5	0.6	pigd pd	pigd	pigd pd	7	9	0
BAT033PRE_kellymi_values	EMG_MGAS_R_APR1	56.89058484	53.58864877	MGAS_R	MGAS	R	APR_1_TIMEBIN	BAT033PRE	F	65	162	78.1	29.8	1	0	1	1	1	1	1	Yes	11	27		0	0	0	0	0	0							2	38	F	38	5	0.25	1.2	pigd pd	pigd	pigd pd	14	12	3
BAT101PRE_kellymi_values	EMG_MGAS_R_APR1	71.60560054	68.62075221	MGAS_R	MGAS	R	APR_1_TIMEBIN	BAT101PRE	F	55	162.75	59.9	22.6	0	0	0	0	0	0	1	No		27								0	0	0	0	0	0			F	0		1	0	.	hoa	hoa
BAT102PRE_kellymi_values	EMG_MGAS_R_APR1	81.70238073	81.70238073	MGAS_R	MGAS	R	APR_1_TIMEBIN	BAT102PRE	F	54	162	66.7	25.4	0	0	0	0	0	0	0	No		27								0	0	0	0	0	0			F	0		0	0	.	hoa	hoa
BAT103PRE_kellymi_values	EMG_MGAS_R_APR1	67.61867551	64.26245708	MGAS_R	MGAS	R	APR_1_TIMEBIN	BAT103PRE	M	86	161.8	76.7	29.3	0	0	0	0	0	0	0	No		24								0	0							M	0		0	0	.	hoa	hoa
BAT104PRE_kellymi_values	EMG_MGAS_R_APR1	74.43416803	74.43416803	MGAS_R	MGAS	R	APR_1_TIMEBIN	BAT104PRE	M	58	164.5	67.2	24.8	1	0	0	0	0	0	0	No		21								0	0							M	0		0	0	.	hoa	hoa
BAT105PRE_kellymi_values	EMG_MGAS_R_APR1	71.69089278	20.83711862	MGAS_R	MGAS	R	APR_1_TIMEBIN	BAT105PRE	F	59	160.8	81.1	31.4	0	0	0	0				No		27																F	0			0	.	hoa	hoa
BAT108PRE_kellymi_values	EMG_MGAS_R_APR1	71.30678086	71.30678086	MGAS_R	MGAS	R	APR_1_TIMEBIN	BAT108PRE	F	70	157	51	20.7	0	0	0	0				No		29																F	0			0	.	hoa	hoa
BAT109PRE_kellymi_values	EMG_MGAS_R_APR1	65.06898808	65.06898808	MGAS_R	MGAS	R	APR_1_TIMEBIN	BAT109PRE	F	61	162.6	59.5	22.5	0	0	0	0	0	0	0	No		25																F	0		0	0	.	hoa	hoa
BAT110PRE_kellymi_values	EMG_MGAS_R_APR1	51.32766106	43.29410878	MGAS_R	MGAS	R	APR_1_TIMEBIN	BAT110PRE	M	57	172.3	79.3	26.7	0	0	0	0	0	0	0	No		23																M	0		0	0	.	hoa	hoa
BAT111PRE_kellymi_values	EMG_MGAS_R_APR1	83.69853693	83.69853693	MGAS_R	MGAS	R	APR_1_TIMEBIN	BAT111PRE	F	70	170.5	62.2	21.4	0	0	0	0	0	0	0	No		27																F	0		0	0	.	hoa	hoa
BAT112PRE_kellymi_values	EMG_MGAS_R_APR1	78.12393487	66.91893814	MGAS_R	MGAS	R	APR_1_TIMEBIN	BAT112PRE	F	68	163	77.9	29.3	1	0	0	0	0	0	0	No		25																F	0		0	0	.	hoa	hoa
BAT113PRE_kellymi_values	EMG_MGAS_R_APR1	84.98640259	84.98640259	MGAS_R	MGAS	R	APR_1_TIMEBIN	BAT113PRE	M	64	179	72.2	22.5	1	0	0	0	0	1	0	No		30																M	0		0	0.333333333	.	hoa	hoa
BAT114PRE_kellymi_values	EMG_MGAS_R_APR1	82.72812489	66.73117858	MGAS_R	MGAS	R	APR_1_TIMEBIN	BAT114PRE	M	64	170.3	89.6	30.9	0	0	0	0	0	0	0	No		26																M	0		0	0	.	hoa	hoa
BAT116PRE_kellymi_values	EMG_MGAS_R_APR1	73.88756172	62.13979816	MGAS_R	MGAS	R	APR_1_TIMEBIN	BAT116PRE	M	72	182.5	99.5	29.9	0	0	0	0	0	0	0	No		26																M	0		0	0	.	hoa	hoa
BAT001PRE_kellymi_values	EMG_MGAS_R_APRX	67.90107167	66.69491118	MGAS_R	MGAS	R	APR_X_TIMEBIN	BAT001PRE	F	84	163.83	49.89	18.6	2	1	1	0	0	0	1	Yes	17	28		0	0	0	0	0	0	1	0	2	1	0	1	2.5	44	F	44	1	1.125	0	td pd	.	td pd	18	17	1
BAT002PRE_kellymi_values	EMG_MGAS_R_APRX	78.93311609	70.03644606	MGAS_R	MGAS	R	APR_X_TIMEBIN	BAT002PRE	M	53	175.26	86.1826	28.1	0	0	0	0	0	0	1	Yes	4	29		0	0	0	0	0	0	0	0	0	0	0	0	1.5	21	M	21	1	0.75	0.2	td pd	.	td pd	10	5	1
BAT003PRE_kellymi_values	EMG_MGAS_R_APRX	76.21197308	71.91993279	MGAS_R	MGAS	R	APR_X_TIMEBIN	BAT003PRE	F	75	163.5	57.6	21.5	4	2	1	0	0	1	0	Yes	2	27		0	0	0	0	0	0	1	0	0	1	1	0	2.5	31	F	31	2	0.25	0.6	pigd pd	pigd	pigd pd	12	11	2
BAT004PRE_kellymi_values	EMG_MGAS_R_APRX	84.8514455	82.48145683	MGAS_R	MGAS	R	APR_X_TIMEBIN	BAT004PRE	F	82	168	59.9	21.2	0	0	1	0	2	1	1	Yes	3	24		0	0	0	0	0	0	3	2	4	2	2	2	3	37	F	37	0	0.5	1.4	pigd pd	pigd	pigd pd	10	13	0
BAT005PRE_kellymi_values	EMG_MGAS_R_APRX	67.40919061	67.40919061	MGAS_R	MGAS	R	APR_X_TIMEBIN	BAT005PRE	M	39	184	70.8	20.9	3	1	0	0	0	2	4	Yes	9	28		0	0	0	0	0	0	3	3	3	0	1	1	2.5	38	M	38	0	1.875	0.6	td pd	.	td pd	9	21	1
BAT006PRE_kellymi_values	EMG_MGAS_R_APRX	88.57761397	-301.6441899	MGAS_R	MGAS	R	APR_X_TIMEBIN	BAT006PRE	M	66	181.5	83.6	25.4	0	0	0	0	0	0	0	Yes	1	24		0	0	0	0	0	0	1	1	0	0	0	0	2	22	M	22	3	0.125	0.2	pigd pd	pigd	pigd pd	6	9	1
BAT007PRE_kellymi_values	EMG_MGAS_R_APRX	62.9652885	59.28946667	MGAS_R	MGAS	R	APR_X_TIMEBIN	BAT007PRE	M	59	186	89.4	25.8	0	1	1	0	1	1	1	Yes	6	27		0	0	0	0	0	0	2	1	2	1	0	1	2	34	M	34	0	0.625	0.6	indet pd	.	indet pd	11	13	0
BAT008PRE_kellymi_values	EMG_MGAS_R_APRX	79.59325446	79.59325446	MGAS_R	MGAS	R	APR_X_TIMEBIN	BAT008PRE	F	71	155.5	63.8	26.4	0	0	0	0	0	1	1	Yes	3	30		0	0	0	0	0	0	1	0	0	0	0	0	2	30	F	30	0	1.125	0.6	td pd	.	td pd	14	10	2
BAT010PRE_kellymi_values	EMG_MGAS_R_APRX	75.42583694	75.42583694	MGAS_R	MGAS	R	APR_X_TIMEBIN	BAT010PRE	F	69	153.5	45.9	19.5	0	0	0	0	0	1	1	Yes	6	25		0	0	0	0	0	0	1	0	0	0	0	0	3	43	F	43	1	1.25	0.6	td pd	.	td pd	17	17	3
BAT011PRE_kellymi_values	EMG_MGAS_R_APRX	78.77984009	78.77984009	MGAS_R	MGAS	R	APR_X_TIMEBIN	BAT011PRE	M	71	170	63.4	21.9	0	0	0	0	0	0	0	Yes	5			0	0	0	0	0	0	2	0	0	0	0	0	2	33	M	33	1	0.625	0.4	td pd	.	td pd	14	13	1
BAT012PRE_kellymi_values	EMG_MGAS_R_APRX	86.86415715	86.86415715	MGAS_R	MGAS	R	APR_X_TIMEBIN	BAT012PRE	M	66	176.5	75.2	24.1	0	0	0	0	0	1	0	Yes	1	22		0	0	0	0	0	0	1	1	2	1	0	0	2	28	M	28	2	0.125	0.4	pigd pd	pigd	pigd pd	13	9	1
BAT013PRE_kellymi_values	EMG_MGAS_R_APRX	70.70358228	66.64849516	MGAS_R	MGAS	R	APR_X_TIMEBIN	BAT013PRE	M	66	179	92.7	28.9	1	0	0	0	0	1	2	Yes	1	29		0	0	0	0	0	0	1	0	0	1	0	1	2	30	M	30	2	0.375	0.6	pigd pd	pigd	pigd pd	8	12	1
BAT014PRE_kellymi_values	EMG_MGAS_R_APRX	79.48828684	54.54254197	MGAS_R	MGAS	R	APR_X_TIMEBIN	BAT014PRE	F	54	163	66	24.8	0	0	0	0	0	0	1	Yes	4	30		0	0	0	0	0	0	1	0	0	0	0	0	1.5	24	F	24	2	0.25	0.4	pigd pd	pigd	pigd pd	3	15	0
BAT015PRE_kellymi_values	EMG_MGAS_R_APRX	72.94531034	72.94531034	MGAS_R	MGAS	R	APR_X_TIMEBIN	BAT015PRE	F	73	147.5	71.5	32.9	0	0	1	0	1	2	1	Yes	7	28		0	0	0	0	0	0	3	1	3	1	1	2	2	20	F	20	0	0.125	1.2	pigd pd	pigd	pigd pd	6	5	0
BAT016PRE_kellymi_values	EMG_MGAS_R_APRX	65.77588366	57.6258279	MGAS_R	MGAS	R	APR_X_TIMEBIN	BAT016PRE	F	75	153.5	50.3	21.3	180	15	1	3	3	1	0	Yes	10	25		0	0	0	0	0	0	3	2	1	1	1	1	3	43	F	43	5	0	2.2	pigd pd	pigd	pigd pd	17	15	3
BAT018PRE_kellymi_values	EMG_MGAS_R_APRX	66.76686288	54.83879121	MGAS_R	MGAS	R	APR_X_TIMEBIN	BAT018PRE	M	82	166.25	71.8	26	0	0	0	0	0	1	1	Yes	3	29		0	0	0	0	0	0	1	0	0	0	0	0	2	39	M	39	5	0.5	0.2	td pd	.	td pd	13	18	3
BAT019PRE_kellymi_values	EMG_MGAS_R_APRX	79.8174849	70.61997368	MGAS_R	MGAS	R	APR_X_TIMEBIN	BAT019PRE	F	66	175	76.8	25.1	50	10	1	2	1	2	0	Yes	9	29		0	0	0	0	0	0	3	1	3	2	2	2	3	32	F	32	0	0.25	1.8	pigd pd	pigd	pigd pd	9	8	0
BAT020PRE_kellymi_values	EMG_MGAS_R_APRX	66.1455682	62.171498	MGAS_R	MGAS	R	APR_X_TIMEBIN	BAT020PRE	M	68	182	80.9	24.4	10	2	1	1	1	2	1	Yes	14	28		0	0	0	0	0	0	2	1	3	1	1	1	3	46	M	46	6	1.125	1.2	pigd pd	pigd	pigd pd	17	17	5
BAT021PRE_kellymi_values	EMG_MGAS_R_APRX	69.79783577	69.79783577	MGAS_R	MGAS	R	APR_X_TIMEBIN	BAT021PRE	F	60	167.5	74.3	26.5	12	3	0	2	0	2	2	Yes	26	20		1	0	0	0	0	0	2	2	0	0	0	0	3	34	F	34	0	0.625	1.2	pigd pd	pigd	pigd pd	9	13	0
BAT022PRE_kellymi_values	EMG_MGAS_R_APRX	80.99836144	80.99836144	MGAS_R	MGAS	R	APR_X_TIMEBIN	BAT022PRE	M	67	174.25	80	26.3	4	1	1	2	3	2	0	Yes	14	27		2	0	2	0	2	2	3	2	3	2	2	1	2	20	M	20	0	0.125	1.8	pigd pd	pigd	pigd pd	7	9	0
BAT023PRE_kellymi_values	EMG_MGAS_R_APRX	59.60405384	59.60405384	MGAS_R	MGAS	R	APR_X_TIMEBIN	BAT023PRE	F	73	159	65.4	25.9	0	0	0	0	0	1	1	Yes	7	26		0	0	0	0	0	0	0	0	0	0	0	0	1	15	F	15	1	0.25	0.2	indet pd	.	indet pd	4	9	0
BAT024PRE_kellymi_values	EMG_MGAS_R_APRX	79.33839876	78.90681855	MGAS_R	MGAS	R	APR_X_TIMEBIN	BAT024PRE	M	72	186.5	74.8	21.5	0	0	0	0	0	1	2	Yes	1	24		0	0	0	0	0	0	1	0	0	0	0	1	1.5	14	M	14	1	0.375	0.4	pigd pd	pigd	pigd pd	7	5	1
BAT025PRE_kellymi_values	EMG_MGAS_R_APRX	57.87765233	55.62348342	MGAS_R	MGAS	R	APR_X_TIMEBIN	BAT025PRE	M	64	177	105.7	33.7	0	0	1	0	1	2	2	Yes	7	28		0	0	0	0	0	0	1	1	2	0	1	0	2	25	M	25	3	0.5	0.8	pigd pd	pigd	pigd pd	9	9	2
BAT026PRE_kellymi_values	EMG_MGAS_R_APRX	66.52396641	35.19309283	MGAS_R	MGAS	R	APR_X_TIMEBIN	BAT026PRE	F	67	164.7	88	32.4	10	4	1	2	1	2	1	Yes	12	25		0	0	0	0	0	0	2	0	3	2	2	1	2.5	41	F	41	5	0.375	1.4	pigd pd	pigd	pigd pd	16	14	3
BAT027PRE_kellymi_values	EMG_MGAS_R_APRX	66.5991039	62.30657096	MGAS_R	MGAS	R	APR_X_TIMEBIN	BAT027PRE	M	74	177.8	88.1	27.9	0	0	0	0	0	0	1	Yes	3	26		0	0	0	0	0	0	1	1	0	0	1	0	2	31	M	31	0	0.5	0.4	indet pd	.	indet pd	9	13	0
BAT028PRE_kellymi_values	EMG_MGAS_R_APRX	60.85128233	52.53116421	MGAS_R	MGAS	R	APR_X_TIMEBIN	BAT028PRE	M	67	167.5	90.8	32.4	0	0	0	0	0	0	2	Yes	1	26		0	0	0	0	0	0	1	0	0	0	0	0	2	35	M	35	4	0.75	0.4	td pd	.	td pd	12	17	2
BAT029PRE_kellymi_values	EMG_MGAS_R_APRX	56.91669343	50.39330997	MGAS_R	MGAS	R	APR_X_TIMEBIN	BAT029PRE	M	68	169.75	69.5	24.1	5	1	1	2	2	2	2	Yes	16	26		0	0	0	0	0	0							3	51	M	51	5	1.625	1.8	pigd pd	pigd	pigd pd	21	18	3
BAT030PRE_kellymi_values	EMG_MGAS_R_APRX	72.51308469	23.22033216	MGAS_R	MGAS	R	APR_X_TIMEBIN	BAT030PRE	M	67	175	79.5	26	1	0	0	0	0	1	0	Yes	12	27		0	0	0	0	0	0	1	0	0	0	0	0	3	38	M	38	5	0.25	1	pigd pd	pigd	pigd pd	16	12	3
BAT031PRE_kellymi_values	EMG_MGAS_R_APRX	81.20438204	81.20438204	MGAS_R	MGAS	R	APR_X_TIMEBIN	BAT031PRE	M	63	179.75	88.6	27.4	0	0	1	0	0	1	2	Yes	5	24		0	0	0	0	0	0	0	0	1	1	0	1	1.5	28	M	28	0	0.875	0.4	td pd	.	td pd	6	15	0
BAT032PRE_kellymi_values	EMG_MGAS_R_APRX	91.10581182	88.06405711	MGAS_R	MGAS	R	APR_X_TIMEBIN	BAT032PRE	F	71	164	58	21.6	1	0	1	0	1	1	1	Yes	13	28		0	0	0	0	0	0	1	0	1	1	1	1	1.5	18	F	18	0	0.5	0.6	pigd pd	pigd	pigd pd	7	9	0
BAT033PRE_kellymi_values	EMG_MGAS_R_APRX	72.65527309	72.65527309	MGAS_R	MGAS	R	APR_X_TIMEBIN	BAT033PRE	F	65	162	78.1	29.8	1	0	1	1	1	1	1	Yes	11	27		0	0	0	0	0	0							2	38	F	38	5	0.25	1.2	pigd pd	pigd	pigd pd	14	12	3
BAT101PRE_kellymi_values	EMG_MGAS_R_APRX	76.84959908	69.90831785	MGAS_R	MGAS	R	APR_X_TIMEBIN	BAT101PRE	F	55	162.75	59.9	22.6	0	0	0	0	0	0	1	No		27								0	0	0	0	0	0			F	0		1	0	.	hoa	hoa
BAT102PRE_kellymi_values	EMG_MGAS_R_APRX	86.66581027	86.66581027	MGAS_R	MGAS	R	APR_X_TIMEBIN	BAT102PRE	F	54	162	66.7	25.4	0	0	0	0	0	0	0	No		27								0	0	0	0	0	0			F	0		0	0	.	hoa	hoa
BAT103PRE_kellymi_values	EMG_MGAS_R_APRX	70.16255183	70.16255183	MGAS_R	MGAS	R	APR_X_TIMEBIN	BAT103PRE	M	86	161.8	76.7	29.3	0	0	0	0	0	0	0	No		24								0	0							M	0		0	0	.	hoa	hoa
BAT104PRE_kellymi_values	EMG_MGAS_R_APRX	79.03139589	79.03139589	MGAS_R	MGAS	R	APR_X_TIMEBIN	BAT104PRE	M	58	164.5	67.2	24.8	1	0	0	0	0	0	0	No		21								0	0							M	0		0	0	.	hoa	hoa
BAT105PRE_kellymi_values	EMG_MGAS_R_APRX	72.60139577	55.65361454	MGAS_R	MGAS	R	APR_X_TIMEBIN	BAT105PRE	F	59	160.8	81.1	31.4	0	0	0	0				No		27																F	0			0	.	hoa	hoa
BAT108PRE_kellymi_values	EMG_MGAS_R_APRX	68.0842938	68.0842938	MGAS_R	MGAS	R	APR_X_TIMEBIN	BAT108PRE	F	70	157	51	20.7	0	0	0	0				No		29																F	0			0	.	hoa	hoa
BAT109PRE_kellymi_values	EMG_MGAS_R_APRX	75.50345149	71.71822352	MGAS_R	MGAS	R	APR_X_TIMEBIN	BAT109PRE	F	61	162.6	59.5	22.5	0	0	0	0	0	0	0	No		25																F	0		0	0	.	hoa	hoa
BAT110PRE_kellymi_values	EMG_MGAS_R_APRX	62.75682431	62.75682431	MGAS_R	MGAS	R	APR_X_TIMEBIN	BAT110PRE	M	57	172.3	79.3	26.7	0	0	0	0	0	0	0	No		23																M	0		0	0	.	hoa	hoa
BAT111PRE_kellymi_values	EMG_MGAS_R_APRX	84.22956378	84.22956378	MGAS_R	MGAS	R	APR_X_TIMEBIN	BAT111PRE	F	70	170.5	62.2	21.4	0	0	0	0	0	0	0	No		27																F	0		0	0	.	hoa	hoa
BAT112PRE_kellymi_values	EMG_MGAS_R_APRX	79.01743477	79.01743477	MGAS_R	MGAS	R	APR_X_TIMEBIN	BAT112PRE	F	68	163	77.9	29.3	1	0	0	0	0	0	0	No		25																F	0		0	0	.	hoa	hoa
BAT113PRE_kellymi_values	EMG_MGAS_R_APRX	88.25108378	88.25108378	MGAS_R	MGAS	R	APR_X_TIMEBIN	BAT113PRE	M	64	179	72.2	22.5	1	0	0	0	0	1	0	No		30																M	0		0	0.333333333	.	hoa	hoa
BAT114PRE_kellymi_values	EMG_MGAS_R_APRX	82.58230556	82.58230556	MGAS_R	MGAS	R	APR_X_TIMEBIN	BAT114PRE	M	64	170.3	89.6	30.9	0	0	0	0	0	0	0	No		26																M	0		0	0	.	hoa	hoa
BAT116PRE_kellymi_values	EMG_MGAS_R_APRX	71.44876514	71.04104474	MGAS_R	MGAS	R	APR_X_TIMEBIN	BAT116PRE	M	72	182.5	99.5	29.9	0	0	0	0	0	0	0	No		26																M	0		0	0	.	hoa	hoa
BAT001PRE_kellymi_values	EMG_RFEM_L_APR1	61.77454669	61.77454669	RFEM_L	RFEM	L	APR_1_TIMEBIN	BAT001PRE	F	84	163.83	49.89	18.6	2	1	1	0	0	0	1	Yes	17	28		0	0	0	0	0	0	1	0	2	1	0	1	2.5	44	F	44	1	1.125	0	td pd	.	td pd	18	17	1
BAT002PRE_kellymi_values	EMG_RFEM_L_APR1	82.91971111	71.43141454	RFEM_L	RFEM	L	APR_1_TIMEBIN	BAT002PRE	M	53	175.26	86.1826	28.1	0	0	0	0	0	0	1	Yes	4	29		0	0	0	0	0	0	0	0	0	0	0	0	1.5	21	M	21	1	0.75	0.2	td pd	.	td pd	10	5	1
BAT003PRE_kellymi_values	EMG_RFEM_L_APR1	43.99594124	43.99594124	RFEM_L	RFEM	L	APR_1_TIMEBIN	BAT003PRE	F	75	163.5	57.6	21.5	4	2	1	0	0	1	0	Yes	2	27		0	0	0	0	0	0	1	0	0	1	1	0	2.5	31	F	31	2	0.25	0.6	pigd pd	pigd	pigd pd	12	11	2
BAT004PRE_kellymi_values	EMG_RFEM_L_APR1	77.58948492	77.58948492	RFEM_L	RFEM	L	APR_1_TIMEBIN	BAT004PRE	F	82	168	59.9	21.2	0	0	1	0	2	1	1	Yes	3	24		0	0	0	0	0	0	3	2	4	2	2	2	3	37	F	37	0	0.5	1.4	pigd pd	pigd	pigd pd	10	13	0
BAT005PRE_kellymi_values	EMG_RFEM_L_APR1	73.13872432	73.13872432	RFEM_L	RFEM	L	APR_1_TIMEBIN	BAT005PRE	M	39	184	70.8	20.9	3	1	0	0	0	2	4	Yes	9	28		0	0	0	0	0	0	3	3	3	0	1	1	2.5	38	M	38	0	1.875	0.6	td pd	.	td pd	9	21	1
BAT006PRE_kellymi_values	EMG_RFEM_L_APR1	68.36766637	55.92608512	RFEM_L	RFEM	L	APR_1_TIMEBIN	BAT006PRE	M	66	181.5	83.6	25.4	0	0	0	0	0	0	0	Yes	1	24		0	0	0	0	0	0	1	1	0	0	0	0	2	22	M	22	3	0.125	0.2	pigd pd	pigd	pigd pd	6	9	1
BAT007PRE_kellymi_values	EMG_RFEM_L_APR1	56.7803612	56.21237528	RFEM_L	RFEM	L	APR_1_TIMEBIN	BAT007PRE	M	59	186	89.4	25.8	0	1	1	0	1	1	1	Yes	6	27		0	0	0	0	0	0	2	1	2	1	0	1	2	34	M	34	0	0.625	0.6	indet pd	.	indet pd	11	13	0
BAT008PRE_kellymi_values	EMG_RFEM_L_APR1	59.75872515	59.75872515	RFEM_L	RFEM	L	APR_1_TIMEBIN	BAT008PRE	F	71	155.5	63.8	26.4	0	0	0	0	0	1	1	Yes	3	30		0	0	0	0	0	0	1	0	0	0	0	0	2	30	F	30	0	1.125	0.6	td pd	.	td pd	14	10	2
BAT010PRE_kellymi_values	EMG_RFEM_L_APR1	70.8088004	65.40463123	RFEM_L	RFEM	L	APR_1_TIMEBIN	BAT010PRE	F	69	153.5	45.9	19.5	0	0	0	0	0	1	1	Yes	6	25		0	0	0	0	0	0	1	0	0	0	0	0	3	43	F	43	1	1.25	0.6	td pd	.	td pd	17	17	3
BAT011PRE_kellymi_values	EMG_RFEM_L_APR1	86.78371326	86.78371326	RFEM_L	RFEM	L	APR_1_TIMEBIN	BAT011PRE	M	71	170	63.4	21.9	0	0	0	0	0	0	0	Yes	5			0	0	0	0	0	0	2	0	0	0	0	0	2	33	M	33	1	0.625	0.4	td pd	.	td pd	14	13	1
BAT012PRE_kellymi_values	EMG_RFEM_L_APR1	67.01725842	67.01725842	RFEM_L	RFEM	L	APR_1_TIMEBIN	BAT012PRE	M	66	176.5	75.2	24.1	0	0	0	0	0	1	0	Yes	1	22		0	0	0	0	0	0	1	1	2	1	0	0	2	28	M	28	2	0.125	0.4	pigd pd	pigd	pigd pd	13	9	1
BAT013PRE_kellymi_values	EMG_RFEM_L_APR1	72.58906329	54.40024142	RFEM_L	RFEM	L	APR_1_TIMEBIN	BAT013PRE	M	66	179	92.7	28.9	1	0	0	0	0	1	2	Yes	1	29		0	0	0	0	0	0	1	0	0	1	0	1	2	30	M	30	2	0.375	0.6	pigd pd	pigd	pigd pd	8	12	1
BAT014PRE_kellymi_values	EMG_RFEM_L_APR1	69.78630091	35.33738533	RFEM_L	RFEM	L	APR_1_TIMEBIN	BAT014PRE	F	54	163	66	24.8	0	0	0	0	0	0	1	Yes	4	30		0	0	0	0	0	0	1	0	0	0	0	0	1.5	24	F	24	2	0.25	0.4	pigd pd	pigd	pigd pd	3	15	0
BAT015PRE_kellymi_values	EMG_RFEM_L_APR1	84.36581116	76.92335592	RFEM_L	RFEM	L	APR_1_TIMEBIN	BAT015PRE	F	73	147.5	71.5	32.9	0	0	1	0	1	2	1	Yes	7	28		0	0	0	0	0	0	3	1	3	1	1	2	2	20	F	20	0	0.125	1.2	pigd pd	pigd	pigd pd	6	5	0
BAT016PRE_kellymi_values	EMG_RFEM_L_APR1	44.12436052	23.12378171	RFEM_L	RFEM	L	APR_1_TIMEBIN	BAT016PRE	F	75	153.5	50.3	21.3	180	15	1	3	3	1	0	Yes	10	25		0	0	0	0	0	0	3	2	1	1	1	1	3	43	F	43	5	0	2.2	pigd pd	pigd	pigd pd	17	15	3
BAT018PRE_kellymi_values	EMG_RFEM_L_APR1	70.08229532	64.31735268	RFEM_L	RFEM	L	APR_1_TIMEBIN	BAT018PRE	M	82	166.25	71.8	26	0	0	0	0	0	1	1	Yes	3	29		0	0	0	0	0	0	1	0	0	0	0	0	2	39	M	39	5	0.5	0.2	td pd	.	td pd	13	18	3
BAT019PRE_kellymi_values	EMG_RFEM_L_APR1	76.35005074	51.14172222	RFEM_L	RFEM	L	APR_1_TIMEBIN	BAT019PRE	F	66	175	76.8	25.1	50	10	1	2	1	2	0	Yes	9	29		0	0	0	0	0	0	3	1	3	2	2	2	3	32	F	32	0	0.25	1.8	pigd pd	pigd	pigd pd	9	8	0
BAT020PRE_kellymi_values	EMG_RFEM_L_APR1	53.88431096	46.55660484	RFEM_L	RFEM	L	APR_1_TIMEBIN	BAT020PRE	M	68	182	80.9	24.4	10	2	1	1	1	2	1	Yes	14	28		0	0	0	0	0	0	2	1	3	1	1	1	3	46	M	46	6	1.125	1.2	pigd pd	pigd	pigd pd	17	17	5
BAT021PRE_kellymi_values	EMG_RFEM_L_APR1	47.36380959	32.16532423	RFEM_L	RFEM	L	APR_1_TIMEBIN	BAT021PRE	F	60	167.5	74.3	26.5	12	3	0	2	0	2	2	Yes	26	20		1	0	0	0	0	0	2	2	0	0	0	0	3	34	F	34	0	0.625	1.2	pigd pd	pigd	pigd pd	9	13	0
BAT022PRE_kellymi_values	EMG_RFEM_L_APR1	98.43926925	98.39191615	RFEM_L	RFEM	L	APR_1_TIMEBIN	BAT022PRE	M	67	174.25	80	26.3	4	1	1	2	3	2	0	Yes	14	27		2	0	2	0	2	2	3	2	3	2	2	1	2	20	M	20	0	0.125	1.8	pigd pd	pigd	pigd pd	7	9	0
BAT023PRE_kellymi_values	EMG_RFEM_L_APR1	65.86302904	65.86302904	RFEM_L	RFEM	L	APR_1_TIMEBIN	BAT023PRE	F	73	159	65.4	25.9	0	0	0	0	0	1	1	Yes	7	26		0	0	0	0	0	0	0	0	0	0	0	0	1	15	F	15	1	0.25	0.2	indet pd	.	indet pd	4	9	0
BAT024PRE_kellymi_values	EMG_RFEM_L_APR1	57.14712694	57.14712694	RFEM_L	RFEM	L	APR_1_TIMEBIN	BAT024PRE	M	72	186.5	74.8	21.5	0	0	0	0	0	1	2	Yes	1	24		0	0	0	0	0	0	1	0	0	0	0	1	1.5	14	M	14	1	0.375	0.4	pigd pd	pigd	pigd pd	7	5	1
BAT025PRE_kellymi_values	EMG_RFEM_L_APR1	58.77058031	55.76240115	RFEM_L	RFEM	L	APR_1_TIMEBIN	BAT025PRE	M	64	177	105.7	33.7	0	0	1	0	1	2	2	Yes	7	28		0	0	0	0	0	0	1	1	2	0	1	0	2	25	M	25	3	0.5	0.8	pigd pd	pigd	pigd pd	9	9	2
BAT026PRE_kellymi_values	EMG_RFEM_L_APR1	63.51223738	63.51223738	RFEM_L	RFEM	L	APR_1_TIMEBIN	BAT026PRE	F	67	164.7	88	32.4	10	4	1	2	1	2	1	Yes	12	25		0	0	0	0	0	0	2	0	3	2	2	1	2.5	41	F	41	5	0.375	1.4	pigd pd	pigd	pigd pd	16	14	3
BAT027PRE_kellymi_values	EMG_RFEM_L_APR1	44.48280489	44.48280489	RFEM_L	RFEM	L	APR_1_TIMEBIN	BAT027PRE	M	74	177.8	88.1	27.9	0	0	0	0	0	0	1	Yes	3	26		0	0	0	0	0	0	1	1	0	0	1	0	2	31	M	31	0	0.5	0.4	indet pd	.	indet pd	9	13	0
BAT028PRE_kellymi_values	EMG_RFEM_L_APR1	75.39842127	75.39842127	RFEM_L	RFEM	L	APR_1_TIMEBIN	BAT028PRE	M	67	167.5	90.8	32.4	0	0	0	0	0	0	2	Yes	1	26		0	0	0	0	0	0	1	0	0	0	0	0	2	35	M	35	4	0.75	0.4	td pd	.	td pd	12	17	2
BAT029PRE_kellymi_values	EMG_RFEM_L_APR1	66.49909994	45.32126735	RFEM_L	RFEM	L	APR_1_TIMEBIN	BAT029PRE	M	68	169.75	69.5	24.1	5	1	1	2	2	2	2	Yes	16	26		0	0	0	0	0	0							3	51	M	51	5	1.625	1.8	pigd pd	pigd	pigd pd	21	18	3
BAT030PRE_kellymi_values	EMG_RFEM_L_APR1	59.85819683	59.85819683	RFEM_L	RFEM	L	APR_1_TIMEBIN	BAT030PRE	M	67	175	79.5	26	1	0	0	0	0	1	0	Yes	12	27		0	0	0	0	0	0	1	0	0	0	0	0	3	38	M	38	5	0.25	1	pigd pd	pigd	pigd pd	16	12	3
BAT031PRE_kellymi_values	EMG_RFEM_L_APR1	48.33108259	46.83404619	RFEM_L	RFEM	L	APR_1_TIMEBIN	BAT031PRE	M	63	179.75	88.6	27.4	0	0	1	0	0	1	2	Yes	5	24		0	0	0	0	0	0	0	0	1	1	0	1	1.5	28	M	28	0	0.875	0.4	td pd	.	td pd	6	15	0
BAT032PRE_kellymi_values	EMG_RFEM_L_APR1	48.59759366	46.08303659	RFEM_L	RFEM	L	APR_1_TIMEBIN	BAT032PRE	F	71	164	58	21.6	1	0	1	0	1	1	1	Yes	13	28		0	0	0	0	0	0	1	0	1	1	1	1	1.5	18	F	18	0	0.5	0.6	pigd pd	pigd	pigd pd	7	9	0
BAT033PRE_kellymi_values	EMG_RFEM_L_APR1	21.32231237	10.46046761	RFEM_L	RFEM	L	APR_1_TIMEBIN	BAT033PRE	F	65	162	78.1	29.8	1	0	1	1	1	1	1	Yes	11	27		0	0	0	0	0	0							2	38	F	38	5	0.25	1.2	pigd pd	pigd	pigd pd	14	12	3
BAT101PRE_kellymi_values	EMG_RFEM_L_APR1	66.02705764	41.05917347	RFEM_L	RFEM	L	APR_1_TIMEBIN	BAT101PRE	F	55	162.75	59.9	22.6	0	0	0	0	0	0	1	No		27								0	0	0	0	0	0			F	0		1	0	.	hoa	hoa
BAT102PRE_kellymi_values	EMG_RFEM_L_APR1	32.25066165	32.25066165	RFEM_L	RFEM	L	APR_1_TIMEBIN	BAT102PRE	F	54	162	66.7	25.4	0	0	0	0	0	0	0	No		27								0	0	0	0	0	0			F	0		0	0	.	hoa	hoa
BAT103PRE_kellymi_values	EMG_RFEM_L_APR1			RFEM_L	RFEM	L	APR_1_TIMEBIN	BAT103PRE	M	86	161.8	76.7	29.3	0	0	0	0	0	0	0	No		24								0	0							M	0		0	0	.	hoa	hoa
BAT104PRE_kellymi_values	EMG_RFEM_L_APR1	82.4642618	81.4177372	RFEM_L	RFEM	L	APR_1_TIMEBIN	BAT104PRE	M	58	164.5	67.2	24.8	1	0	0	0	0	0	0	No		21								0	0							M	0		0	0	.	hoa	hoa
BAT105PRE_kellymi_values	EMG_RFEM_L_APR1	60.02312161	60.02312161	RFEM_L	RFEM	L	APR_1_TIMEBIN	BAT105PRE	F	59	160.8	81.1	31.4	0	0	0	0				No		27																F	0			0	.	hoa	hoa
BAT108PRE_kellymi_values	EMG_RFEM_L_APR1	52.11382052	47.541754	RFEM_L	RFEM	L	APR_1_TIMEBIN	BAT108PRE	F	70	157	51	20.7	0	0	0	0				No		29																F	0			0	.	hoa	hoa
BAT109PRE_kellymi_values	EMG_RFEM_L_APR1	53.36570429	46.36836956	RFEM_L	RFEM	L	APR_1_TIMEBIN	BAT109PRE	F	61	162.6	59.5	22.5	0	0	0	0	0	0	0	No		25																F	0		0	0	.	hoa	hoa
BAT110PRE_kellymi_values	EMG_RFEM_L_APR1	71.00505259	61.28149605	RFEM_L	RFEM	L	APR_1_TIMEBIN	BAT110PRE	M	57	172.3	79.3	26.7	0	0	0	0	0	0	0	No		23																M	0		0	0	.	hoa	hoa
BAT111PRE_kellymi_values	EMG_RFEM_L_APR1	41.58016506	39.30114288	RFEM_L	RFEM	L	APR_1_TIMEBIN	BAT111PRE	F	70	170.5	62.2	21.4	0	0	0	0	0	0	0	No		27																F	0		0	0	.	hoa	hoa
BAT112PRE_kellymi_values	EMG_RFEM_L_APR1	78.55042864	78.38925498	RFEM_L	RFEM	L	APR_1_TIMEBIN	BAT112PRE	F	68	163	77.9	29.3	1	0	0	0	0	0	0	No		25																F	0		0	0	.	hoa	hoa
BAT113PRE_kellymi_values	EMG_RFEM_L_APR1	62.54543761	62.54543761	RFEM_L	RFEM	L	APR_1_TIMEBIN	BAT113PRE	M	64	179	72.2	22.5	1	0	0	0	0	1	0	No		30																M	0		0	0.333333333	.	hoa	hoa
BAT114PRE_kellymi_values	EMG_RFEM_L_APR1	62.21537717	60.7704066	RFEM_L	RFEM	L	APR_1_TIMEBIN	BAT114PRE	M	64	170.3	89.6	30.9	0	0	0	0	0	0	0	No		26																M	0		0	0	.	hoa	hoa
BAT116PRE_kellymi_values	EMG_RFEM_L_APR1	71.6048722	69.81826783	RFEM_L	RFEM	L	APR_1_TIMEBIN	BAT116PRE	M	72	182.5	99.5	29.9	0	0	0	0	0	0	0	No		26																M	0		0	0	.	hoa	hoa
BAT001PRE_kellymi_values	EMG_RFEM_L_APRX	58.33892265	53.53897858	RFEM_L	RFEM	L	APR_X_TIMEBIN	BAT001PRE	F	84	163.83	49.89	18.6	2	1	1	0	0	0	1	Yes	17	28		0	0	0	0	0	0	1	0	2	1	0	1	2.5	44	F	44	1	1.125	0	td pd	.	td pd	18	17	1
BAT002PRE_kellymi_values	EMG_RFEM_L_APRX	81.46311518	77.56529335	RFEM_L	RFEM	L	APR_X_TIMEBIN	BAT002PRE	M	53	175.26	86.1826	28.1	0	0	0	0	0	0	1	Yes	4	29		0	0	0	0	0	0	0	0	0	0	0	0	1.5	21	M	21	1	0.75	0.2	td pd	.	td pd	10	5	1
BAT003PRE_kellymi_values	EMG_RFEM_L_APRX	45.63621934	45.34435703	RFEM_L	RFEM	L	APR_X_TIMEBIN	BAT003PRE	F	75	163.5	57.6	21.5	4	2	1	0	0	1	0	Yes	2	27		0	0	0	0	0	0	1	0	0	1	1	0	2.5	31	F	31	2	0.25	0.6	pigd pd	pigd	pigd pd	12	11	2
BAT004PRE_kellymi_values	EMG_RFEM_L_APRX	72.19135404	72.19135404	RFEM_L	RFEM	L	APR_X_TIMEBIN	BAT004PRE	F	82	168	59.9	21.2	0	0	1	0	2	1	1	Yes	3	24		0	0	0	0	0	0	3	2	4	2	2	2	3	37	F	37	0	0.5	1.4	pigd pd	pigd	pigd pd	10	13	0
BAT005PRE_kellymi_values	EMG_RFEM_L_APRX	61.68473397	54.93046427	RFEM_L	RFEM	L	APR_X_TIMEBIN	BAT005PRE	M	39	184	70.8	20.9	3	1	0	0	0	2	4	Yes	9	28		0	0	0	0	0	0	3	3	3	0	1	1	2.5	38	M	38	0	1.875	0.6	td pd	.	td pd	9	21	1
BAT006PRE_kellymi_values	EMG_RFEM_L_APRX	87.7657775	82.05187812	RFEM_L	RFEM	L	APR_X_TIMEBIN	BAT006PRE	M	66	181.5	83.6	25.4	0	0	0	0	0	0	0	Yes	1	24		0	0	0	0	0	0	1	1	0	0	0	0	2	22	M	22	3	0.125	0.2	pigd pd	pigd	pigd pd	6	9	1
BAT007PRE_kellymi_values	EMG_RFEM_L_APRX	72.95390934	67.1695411	RFEM_L	RFEM	L	APR_X_TIMEBIN	BAT007PRE	M	59	186	89.4	25.8	0	1	1	0	1	1	1	Yes	6	27		0	0	0	0	0	0	2	1	2	1	0	1	2	34	M	34	0	0.625	0.6	indet pd	.	indet pd	11	13	0
BAT008PRE_kellymi_values	EMG_RFEM_L_APRX	66.04667262	65.51620715	RFEM_L	RFEM	L	APR_X_TIMEBIN	BAT008PRE	F	71	155.5	63.8	26.4	0	0	0	0	0	1	1	Yes	3	30		0	0	0	0	0	0	1	0	0	0	0	0	2	30	F	30	0	1.125	0.6	td pd	.	td pd	14	10	2
BAT010PRE_kellymi_values	EMG_RFEM_L_APRX	64.06651151	51.37370832	RFEM_L	RFEM	L	APR_X_TIMEBIN	BAT010PRE	F	69	153.5	45.9	19.5	0	0	0	0	0	1	1	Yes	6	25		0	0	0	0	0	0	1	0	0	0	0	0	3	43	F	43	1	1.25	0.6	td pd	.	td pd	17	17	3
BAT011PRE_kellymi_values	EMG_RFEM_L_APRX	86.02127574	82.99925794	RFEM_L	RFEM	L	APR_X_TIMEBIN	BAT011PRE	M	71	170	63.4	21.9	0	0	0	0	0	0	0	Yes	5			0	0	0	0	0	0	2	0	0	0	0	0	2	33	M	33	1	0.625	0.4	td pd	.	td pd	14	13	1
BAT012PRE_kellymi_values	EMG_RFEM_L_APRX	72.85662835	70.52608644	RFEM_L	RFEM	L	APR_X_TIMEBIN	BAT012PRE	M	66	176.5	75.2	24.1	0	0	0	0	0	1	0	Yes	1	22		0	0	0	0	0	0	1	1	2	1	0	0	2	28	M	28	2	0.125	0.4	pigd pd	pigd	pigd pd	13	9	1
BAT013PRE_kellymi_values	EMG_RFEM_L_APRX	77.96427033	77.96427033	RFEM_L	RFEM	L	APR_X_TIMEBIN	BAT013PRE	M	66	179	92.7	28.9	1	0	0	0	0	1	2	Yes	1	29		0	0	0	0	0	0	1	0	0	1	0	1	2	30	M	30	2	0.375	0.6	pigd pd	pigd	pigd pd	8	12	1
BAT014PRE_kellymi_values	EMG_RFEM_L_APRX	74.58606626	68.70412937	RFEM_L	RFEM	L	APR_X_TIMEBIN	BAT014PRE	F	54	163	66	24.8	0	0	0	0	0	0	1	Yes	4	30		0	0	0	0	0	0	1	0	0	0	0	0	1.5	24	F	24	2	0.25	0.4	pigd pd	pigd	pigd pd	3	15	0
BAT015PRE_kellymi_values	EMG_RFEM_L_APRX	80.75141394	77.56375557	RFEM_L	RFEM	L	APR_X_TIMEBIN	BAT015PRE	F	73	147.5	71.5	32.9	0	0	1	0	1	2	1	Yes	7	28		0	0	0	0	0	0	3	1	3	1	1	2	2	20	F	20	0	0.125	1.2	pigd pd	pigd	pigd pd	6	5	0
BAT016PRE_kellymi_values	EMG_RFEM_L_APRX	56.06369846	34.64241213	RFEM_L	RFEM	L	APR_X_TIMEBIN	BAT016PRE	F	75	153.5	50.3	21.3	180	15	1	3	3	1	0	Yes	10	25		0	0	0	0	0	0	3	2	1	1	1	1	3	43	F	43	5	0	2.2	pigd pd	pigd	pigd pd	17	15	3
BAT018PRE_kellymi_values	EMG_RFEM_L_APRX	80.16770629	74.61152585	RFEM_L	RFEM	L	APR_X_TIMEBIN	BAT018PRE	M	82	166.25	71.8	26	0	0	0	0	0	1	1	Yes	3	29		0	0	0	0	0	0	1	0	0	0	0	0	2	39	M	39	5	0.5	0.2	td pd	.	td pd	13	18	3
BAT019PRE_kellymi_values	EMG_RFEM_L_APRX	81.62203105	17.75278198	RFEM_L	RFEM	L	APR_X_TIMEBIN	BAT019PRE	F	66	175	76.8	25.1	50	10	1	2	1	2	0	Yes	9	29		0	0	0	0	0	0	3	1	3	2	2	2	3	32	F	32	0	0.25	1.8	pigd pd	pigd	pigd pd	9	8	0
BAT020PRE_kellymi_values	EMG_RFEM_L_APRX	80.48847386	75.33368366	RFEM_L	RFEM	L	APR_X_TIMEBIN	BAT020PRE	M	68	182	80.9	24.4	10	2	1	1	1	2	1	Yes	14	28		0	0	0	0	0	0	2	1	3	1	1	1	3	46	M	46	6	1.125	1.2	pigd pd	pigd	pigd pd	17	17	5
BAT021PRE_kellymi_values	EMG_RFEM_L_APRX	64.24712251	64.24712251	RFEM_L	RFEM	L	APR_X_TIMEBIN	BAT021PRE	F	60	167.5	74.3	26.5	12	3	0	2	0	2	2	Yes	26	20		1	0	0	0	0	0	2	2	0	0	0	0	3	34	F	34	0	0.625	1.2	pigd pd	pigd	pigd pd	9	13	0
BAT022PRE_kellymi_values	EMG_RFEM_L_APRX	93.09434161	65.11243757	RFEM_L	RFEM	L	APR_X_TIMEBIN	BAT022PRE	M	67	174.25	80	26.3	4	1	1	2	3	2	0	Yes	14	27		2	0	2	0	2	2	3	2	3	2	2	1	2	20	M	20	0	0.125	1.8	pigd pd	pigd	pigd pd	7	9	0
BAT023PRE_kellymi_values	EMG_RFEM_L_APRX	65.18571497	37.6402236	RFEM_L	RFEM	L	APR_X_TIMEBIN	BAT023PRE	F	73	159	65.4	25.9	0	0	0	0	0	1	1	Yes	7	26		0	0	0	0	0	0	0	0	0	0	0	0	1	15	F	15	1	0.25	0.2	indet pd	.	indet pd	4	9	0
BAT024PRE_kellymi_values	EMG_RFEM_L_APRX	67.33478698	61.47260168	RFEM_L	RFEM	L	APR_X_TIMEBIN	BAT024PRE	M	72	186.5	74.8	21.5	0	0	0	0	0	1	2	Yes	1	24		0	0	0	0	0	0	1	0	0	0	0	1	1.5	14	M	14	1	0.375	0.4	pigd pd	pigd	pigd pd	7	5	1
BAT025PRE_kellymi_values	EMG_RFEM_L_APRX	68.63457155	65.03615155	RFEM_L	RFEM	L	APR_X_TIMEBIN	BAT025PRE	M	64	177	105.7	33.7	0	0	1	0	1	2	2	Yes	7	28		0	0	0	0	0	0	1	1	2	0	1	0	2	25	M	25	3	0.5	0.8	pigd pd	pigd	pigd pd	9	9	2
BAT026PRE_kellymi_values	EMG_RFEM_L_APRX	68.3591028	63.14081172	RFEM_L	RFEM	L	APR_X_TIMEBIN	BAT026PRE	F	67	164.7	88	32.4	10	4	1	2	1	2	1	Yes	12	25		0	0	0	0	0	0	2	0	3	2	2	1	2.5	41	F	41	5	0.375	1.4	pigd pd	pigd	pigd pd	16	14	3
BAT027PRE_kellymi_values	EMG_RFEM_L_APRX	45.72883119	27.61685086	RFEM_L	RFEM	L	APR_X_TIMEBIN	BAT027PRE	M	74	177.8	88.1	27.9	0	0	0	0	0	0	1	Yes	3	26		0	0	0	0	0	0	1	1	0	0	1	0	2	31	M	31	0	0.5	0.4	indet pd	.	indet pd	9	13	0
BAT028PRE_kellymi_values	EMG_RFEM_L_APRX	69.98628597	69.55290566	RFEM_L	RFEM	L	APR_X_TIMEBIN	BAT028PRE	M	67	167.5	90.8	32.4	0	0	0	0	0	0	2	Yes	1	26		0	0	0	0	0	0	1	0	0	0	0	0	2	35	M	35	4	0.75	0.4	td pd	.	td pd	12	17	2
BAT029PRE_kellymi_values	EMG_RFEM_L_APRX	41.69914368	41.46952034	RFEM_L	RFEM	L	APR_X_TIMEBIN	BAT029PRE	M	68	169.75	69.5	24.1	5	1	1	2	2	2	2	Yes	16	26		0	0	0	0	0	0							3	51	M	51	5	1.625	1.8	pigd pd	pigd	pigd pd	21	18	3
BAT030PRE_kellymi_values	EMG_RFEM_L_APRX	61.03427058	56.53813309	RFEM_L	RFEM	L	APR_X_TIMEBIN	BAT030PRE	M	67	175	79.5	26	1	0	0	0	0	1	0	Yes	12	27		0	0	0	0	0	0	1	0	0	0	0	0	3	38	M	38	5	0.25	1	pigd pd	pigd	pigd pd	16	12	3
BAT031PRE_kellymi_values	EMG_RFEM_L_APRX	86.20291489	85.96635687	RFEM_L	RFEM	L	APR_X_TIMEBIN	BAT031PRE	M	63	179.75	88.6	27.4	0	0	1	0	0	1	2	Yes	5	24		0	0	0	0	0	0	0	0	1	1	0	1	1.5	28	M	28	0	0.875	0.4	td pd	.	td pd	6	15	0
BAT032PRE_kellymi_values	EMG_RFEM_L_APRX	42.74902144	22.99927478	RFEM_L	RFEM	L	APR_X_TIMEBIN	BAT032PRE	F	71	164	58	21.6	1	0	1	0	1	1	1	Yes	13	28		0	0	0	0	0	0	1	0	1	1	1	1	1.5	18	F	18	0	0.5	0.6	pigd pd	pigd	pigd pd	7	9	0
BAT033PRE_kellymi_values	EMG_RFEM_L_APRX	54.9603709	53.1559694	RFEM_L	RFEM	L	APR_X_TIMEBIN	BAT033PRE	F	65	162	78.1	29.8	1	0	1	1	1	1	1	Yes	11	27		0	0	0	0	0	0							2	38	F	38	5	0.25	1.2	pigd pd	pigd	pigd pd	14	12	3
BAT101PRE_kellymi_values	EMG_RFEM_L_APRX	68.52956869	59.04671241	RFEM_L	RFEM	L	APR_X_TIMEBIN	BAT101PRE	F	55	162.75	59.9	22.6	0	0	0	0	0	0	1	No		27								0	0	0	0	0	0			F	0		1	0	.	hoa	hoa
BAT102PRE_kellymi_values	EMG_RFEM_L_APRX	74.49840067	66.588542	RFEM_L	RFEM	L	APR_X_TIMEBIN	BAT102PRE	F	54	162	66.7	25.4	0	0	0	0	0	0	0	No		27								0	0	0	0	0	0			F	0		0	0	.	hoa	hoa
BAT103PRE_kellymi_values	EMG_RFEM_L_APRX			RFEM_L	RFEM	L	APR_X_TIMEBIN	BAT103PRE	M	86	161.8	76.7	29.3	0	0	0	0	0	0	0	No		24								0	0							M	0		0	0	.	hoa	hoa
BAT104PRE_kellymi_values	EMG_RFEM_L_APRX	76.44580218	76.44580218	RFEM_L	RFEM	L	APR_X_TIMEBIN	BAT104PRE	M	58	164.5	67.2	24.8	1	0	0	0	0	0	0	No		21								0	0							M	0		0	0	.	hoa	hoa
BAT105PRE_kellymi_values	EMG_RFEM_L_APRX	76.0475967	75.11957738	RFEM_L	RFEM	L	APR_X_TIMEBIN	BAT105PRE	F	59	160.8	81.1	31.4	0	0	0	0				No		27																F	0			0	.	hoa	hoa
BAT108PRE_kellymi_values	EMG_RFEM_L_APRX	62.94082032	62.267405	RFEM_L	RFEM	L	APR_X_TIMEBIN	BAT108PRE	F	70	157	51	20.7	0	0	0	0				No		29																F	0			0	.	hoa	hoa
BAT109PRE_kellymi_values	EMG_RFEM_L_APRX	62.20856774	45.08422405	RFEM_L	RFEM	L	APR_X_TIMEBIN	BAT109PRE	F	61	162.6	59.5	22.5	0	0	0	0	0	0	0	No		25																F	0		0	0	.	hoa	hoa
BAT110PRE_kellymi_values	EMG_RFEM_L_APRX	85.07023154	66.4783532	RFEM_L	RFEM	L	APR_X_TIMEBIN	BAT110PRE	M	57	172.3	79.3	26.7	0	0	0	0	0	0	0	No		23																M	0		0	0	.	hoa	hoa
BAT111PRE_kellymi_values	EMG_RFEM_L_APRX	81.0153819	70.98431785	RFEM_L	RFEM	L	APR_X_TIMEBIN	BAT111PRE	F	70	170.5	62.2	21.4	0	0	0	0	0	0	0	No		27																F	0		0	0	.	hoa	hoa
BAT112PRE_kellymi_values	EMG_RFEM_L_APRX	93.80875948	90.02680422	RFEM_L	RFEM	L	APR_X_TIMEBIN	BAT112PRE	F	68	163	77.9	29.3	1	0	0	0	0	0	0	No		25																F	0		0	0	.	hoa	hoa
BAT113PRE_kellymi_values	EMG_RFEM_L_APRX	64.03832345	44.08818853	RFEM_L	RFEM	L	APR_X_TIMEBIN	BAT113PRE	M	64	179	72.2	22.5	1	0	0	0	0	1	0	No		30																M	0		0	0.333333333	.	hoa	hoa
BAT114PRE_kellymi_values	EMG_RFEM_L_APRX	63.54018756	53.71977797	RFEM_L	RFEM	L	APR_X_TIMEBIN	BAT114PRE	M	64	170.3	89.6	30.9	0	0	0	0	0	0	0	No		26																M	0		0	0	.	hoa	hoa
BAT116PRE_kellymi_values	EMG_RFEM_L_APRX	74.59978232	53.68890477	RFEM_L	RFEM	L	APR_X_TIMEBIN	BAT116PRE	M	72	182.5	99.5	29.9	0	0	0	0	0	0	0	No		26																M	0		0	0	.	hoa	hoa
BAT001PRE_kellymi_values	EMG_RFEM_R_APR1	69.07063197	69.07063197	RFEM_R	RFEM	R	APR_1_TIMEBIN	BAT001PRE	F	84	163.83	49.89	18.6	2	1	1	0	0	0	1	Yes	17	28		0	0	0	0	0	0	1	0	2	1	0	1	2.5	44	F	44	1	1.125	0	td pd	.	td pd	18	17	1
BAT002PRE_kellymi_values	EMG_RFEM_R_APR1	61.67961476	61.67961476	RFEM_R	RFEM	R	APR_1_TIMEBIN	BAT002PRE	M	53	175.26	86.1826	28.1	0	0	0	0	0	0	1	Yes	4	29		0	0	0	0	0	0	0	0	0	0	0	0	1.5	21	M	21	1	0.75	0.2	td pd	.	td pd	10	5	1
BAT003PRE_kellymi_values	EMG_RFEM_R_APR1	49.16990402	49.16990402	RFEM_R	RFEM	R	APR_1_TIMEBIN	BAT003PRE	F	75	163.5	57.6	21.5	4	2	1	0	0	1	0	Yes	2	27		0	0	0	0	0	0	1	0	0	1	1	0	2.5	31	F	31	2	0.25	0.6	pigd pd	pigd	pigd pd	12	11	2
BAT004PRE_kellymi_values	EMG_RFEM_R_APR1	88.24633882	88.24633882	RFEM_R	RFEM	R	APR_1_TIMEBIN	BAT004PRE	F	82	168	59.9	21.2	0	0	1	0	2	1	1	Yes	3	24		0	0	0	0	0	0	3	2	4	2	2	2	3	37	F	37	0	0.5	1.4	pigd pd	pigd	pigd pd	10	13	0
BAT005PRE_kellymi_values	EMG_RFEM_R_APR1	66.23813027	66.23813027	RFEM_R	RFEM	R	APR_1_TIMEBIN	BAT005PRE	M	39	184	70.8	20.9	3	1	0	0	0	2	4	Yes	9	28		0	0	0	0	0	0	3	3	3	0	1	1	2.5	38	M	38	0	1.875	0.6	td pd	.	td pd	9	21	1
BAT006PRE_kellymi_values	EMG_RFEM_R_APR1	52.60670865	40.85017125	RFEM_R	RFEM	R	APR_1_TIMEBIN	BAT006PRE	M	66	181.5	83.6	25.4	0	0	0	0	0	0	0	Yes	1	24		0	0	0	0	0	0	1	1	0	0	0	0	2	22	M	22	3	0.125	0.2	pigd pd	pigd	pigd pd	6	9	1
BAT007PRE_kellymi_values	EMG_RFEM_R_APR1	80.12835652	71.20867827	RFEM_R	RFEM	R	APR_1_TIMEBIN	BAT007PRE	M	59	186	89.4	25.8	0	1	1	0	1	1	1	Yes	6	27		0	0	0	0	0	0	2	1	2	1	0	1	2	34	M	34	0	0.625	0.6	indet pd	.	indet pd	11	13	0
BAT008PRE_kellymi_values	EMG_RFEM_R_APR1	76.39198228	67.24063471	RFEM_R	RFEM	R	APR_1_TIMEBIN	BAT008PRE	F	71	155.5	63.8	26.4	0	0	0	0	0	1	1	Yes	3	30		0	0	0	0	0	0	1	0	0	0	0	0	2	30	F	30	0	1.125	0.6	td pd	.	td pd	14	10	2
BAT010PRE_kellymi_values	EMG_RFEM_R_APR1	80.25393133	80.25393133	RFEM_R	RFEM	R	APR_1_TIMEBIN	BAT010PRE	F	69	153.5	45.9	19.5	0	0	0	0	0	1	1	Yes	6	25		0	0	0	0	0	0	1	0	0	0	0	0	3	43	F	43	1	1.25	0.6	td pd	.	td pd	17	17	3
BAT011PRE_kellymi_values	EMG_RFEM_R_APR1	66.70176088	66.70176088	RFEM_R	RFEM	R	APR_1_TIMEBIN	BAT011PRE	M	71	170	63.4	21.9	0	0	0	0	0	0	0	Yes	5			0	0	0	0	0	0	2	0	0	0	0	0	2	33	M	33	1	0.625	0.4	td pd	.	td pd	14	13	1
BAT012PRE_kellymi_values	EMG_RFEM_R_APR1	84.48585251	80.47199267	RFEM_R	RFEM	R	APR_1_TIMEBIN	BAT012PRE	M	66	176.5	75.2	24.1	0	0	0	0	0	1	0	Yes	1	22		0	0	0	0	0	0	1	1	2	1	0	0	2	28	M	28	2	0.125	0.4	pigd pd	pigd	pigd pd	13	9	1
BAT013PRE_kellymi_values	EMG_RFEM_R_APR1	49.34415563	48.40145298	RFEM_R	RFEM	R	APR_1_TIMEBIN	BAT013PRE	M	66	179	92.7	28.9	1	0	0	0	0	1	2	Yes	1	29		0	0	0	0	0	0	1	0	0	1	0	1	2	30	M	30	2	0.375	0.6	pigd pd	pigd	pigd pd	8	12	1
BAT014PRE_kellymi_values	EMG_RFEM_R_APR1	72.81968708	72.81968708	RFEM_R	RFEM	R	APR_1_TIMEBIN	BAT014PRE	F	54	163	66	24.8	0	0	0	0	0	0	1	Yes	4	30		0	0	0	0	0	0	1	0	0	0	0	0	1.5	24	F	24	2	0.25	0.4	pigd pd	pigd	pigd pd	3	15	0
BAT015PRE_kellymi_values	EMG_RFEM_R_APR1	72.42619269	72.42619269	RFEM_R	RFEM	R	APR_1_TIMEBIN	BAT015PRE	F	73	147.5	71.5	32.9	0	0	1	0	1	2	1	Yes	7	28		0	0	0	0	0	0	3	1	3	1	1	2	2	20	F	20	0	0.125	1.2	pigd pd	pigd	pigd pd	6	5	0
BAT016PRE_kellymi_values	EMG_RFEM_R_APR1	49.94395965	39.2962141	RFEM_R	RFEM	R	APR_1_TIMEBIN	BAT016PRE	F	75	153.5	50.3	21.3	180	15	1	3	3	1	0	Yes	10	25		0	0	0	0	0	0	3	2	1	1	1	1	3	43	F	43	5	0	2.2	pigd pd	pigd	pigd pd	17	15	3
BAT018PRE_kellymi_values	EMG_RFEM_R_APR1	72.76046477	72.76046477	RFEM_R	RFEM	R	APR_1_TIMEBIN	BAT018PRE	M	82	166.25	71.8	26	0	0	0	0	0	1	1	Yes	3	29		0	0	0	0	0	0	1	0	0	0	0	0	2	39	M	39	5	0.5	0.2	td pd	.	td pd	13	18	3
BAT019PRE_kellymi_values	EMG_RFEM_R_APR1	79.01395757	60.4648608	RFEM_R	RFEM	R	APR_1_TIMEBIN	BAT019PRE	F	66	175	76.8	25.1	50	10	1	2	1	2	0	Yes	9	29		0	0	0	0	0	0	3	1	3	2	2	2	3	32	F	32	0	0.25	1.8	pigd pd	pigd	pigd pd	9	8	0
BAT020PRE_kellymi_values	EMG_RFEM_R_APR1	61.50643605	61.50643605	RFEM_R	RFEM	R	APR_1_TIMEBIN	BAT020PRE	M	68	182	80.9	24.4	10	2	1	1	1	2	1	Yes	14	28		0	0	0	0	0	0	2	1	3	1	1	1	3	46	M	46	6	1.125	1.2	pigd pd	pigd	pigd pd	17	17	5
BAT021PRE_kellymi_values	EMG_RFEM_R_APR1	36.71825724	36.11247804	RFEM_R	RFEM	R	APR_1_TIMEBIN	BAT021PRE	F	60	167.5	74.3	26.5	12	3	0	2	0	2	2	Yes	26	20		1	0	0	0	0	0	2	2	0	0	0	0	3	34	F	34	0	0.625	1.2	pigd pd	pigd	pigd pd	9	13	0
BAT022PRE_kellymi_values	EMG_RFEM_R_APR1	55.65246052	48.37558946	RFEM_R	RFEM	R	APR_1_TIMEBIN	BAT022PRE	M	67	174.25	80	26.3	4	1	1	2	3	2	0	Yes	14	27		2	0	2	0	2	2	3	2	3	2	2	1	2	20	M	20	0	0.125	1.8	pigd pd	pigd	pigd pd	7	9	0
BAT023PRE_kellymi_values	EMG_RFEM_R_APR1	87.58551954	85.24836947	RFEM_R	RFEM	R	APR_1_TIMEBIN	BAT023PRE	F	73	159	65.4	25.9	0	0	0	0	0	1	1	Yes	7	26		0	0	0	0	0	0	0	0	0	0	0	0	1	15	F	15	1	0.25	0.2	indet pd	.	indet pd	4	9	0
BAT024PRE_kellymi_values	EMG_RFEM_R_APR1	68.08808121	59.01140777	RFEM_R	RFEM	R	APR_1_TIMEBIN	BAT024PRE	M	72	186.5	74.8	21.5	0	0	0	0	0	1	2	Yes	1	24		0	0	0	0	0	0	1	0	0	0	0	1	1.5	14	M	14	1	0.375	0.4	pigd pd	pigd	pigd pd	7	5	1
BAT025PRE_kellymi_values	EMG_RFEM_R_APR1	55.92154956	12.64251355	RFEM_R	RFEM	R	APR_1_TIMEBIN	BAT025PRE	M	64	177	105.7	33.7	0	0	1	0	1	2	2	Yes	7	28		0	0	0	0	0	0	1	1	2	0	1	0	2	25	M	25	3	0.5	0.8	pigd pd	pigd	pigd pd	9	9	2
BAT026PRE_kellymi_values	EMG_RFEM_R_APR1	47.72133432	47.72133432	RFEM_R	RFEM	R	APR_1_TIMEBIN	BAT026PRE	F	67	164.7	88	32.4	10	4	1	2	1	2	1	Yes	12	25		0	0	0	0	0	0	2	0	3	2	2	1	2.5	41	F	41	5	0.375	1.4	pigd pd	pigd	pigd pd	16	14	3
BAT027PRE_kellymi_values	EMG_RFEM_R_APR1	70.78446961	70.78446961	RFEM_R	RFEM	R	APR_1_TIMEBIN	BAT027PRE	M	74	177.8	88.1	27.9	0	0	0	0	0	0	1	Yes	3	26		0	0	0	0	0	0	1	1	0	0	1	0	2	31	M	31	0	0.5	0.4	indet pd	.	indet pd	9	13	0
BAT028PRE_kellymi_values	EMG_RFEM_R_APR1	67.89056085	59.69443487	RFEM_R	RFEM	R	APR_1_TIMEBIN	BAT028PRE	M	67	167.5	90.8	32.4	0	0	0	0	0	0	2	Yes	1	26		0	0	0	0	0	0	1	0	0	0	0	0	2	35	M	35	4	0.75	0.4	td pd	.	td pd	12	17	2
BAT029PRE_kellymi_values	EMG_RFEM_R_APR1	69.52027979	68.23281048	RFEM_R	RFEM	R	APR_1_TIMEBIN	BAT029PRE	M	68	169.75	69.5	24.1	5	1	1	2	2	2	2	Yes	16	26		0	0	0	0	0	0							3	51	M	51	5	1.625	1.8	pigd pd	pigd	pigd pd	21	18	3
BAT030PRE_kellymi_values	EMG_RFEM_R_APR1	57.90327379	57.90327379	RFEM_R	RFEM	R	APR_1_TIMEBIN	BAT030PRE	M	67	175	79.5	26	1	0	0	0	0	1	0	Yes	12	27		0	0	0	0	0	0	1	0	0	0	0	0	3	38	M	38	5	0.25	1	pigd pd	pigd	pigd pd	16	12	3
BAT031PRE_kellymi_values	EMG_RFEM_R_APR1	49.90220404	38.89498521	RFEM_R	RFEM	R	APR_1_TIMEBIN	BAT031PRE	M	63	179.75	88.6	27.4	0	0	1	0	0	1	2	Yes	5	24		0	0	0	0	0	0	0	0	1	1	0	1	1.5	28	M	28	0	0.875	0.4	td pd	.	td pd	6	15	0
BAT032PRE_kellymi_values	EMG_RFEM_R_APR1	55.42634888	50.46819582	RFEM_R	RFEM	R	APR_1_TIMEBIN	BAT032PRE	F	71	164	58	21.6	1	0	1	0	1	1	1	Yes	13	28		0	0	0	0	0	0	1	0	1	1	1	1	1.5	18	F	18	0	0.5	0.6	pigd pd	pigd	pigd pd	7	9	0
BAT033PRE_kellymi_values	EMG_RFEM_R_APR1	41.23798192	29.83936145	RFEM_R	RFEM	R	APR_1_TIMEBIN	BAT033PRE	F	65	162	78.1	29.8	1	0	1	1	1	1	1	Yes	11	27		0	0	0	0	0	0							2	38	F	38	5	0.25	1.2	pigd pd	pigd	pigd pd	14	12	3
BAT101PRE_kellymi_values	EMG_RFEM_R_APR1	56.25721764	56.25721764	RFEM_R	RFEM	R	APR_1_TIMEBIN	BAT101PRE	F	55	162.75	59.9	22.6	0	0	0	0	0	0	1	No		27								0	0	0	0	0	0			F	0		1	0	.	hoa	hoa
BAT102PRE_kellymi_values	EMG_RFEM_R_APR1	57.59074546	47.92902498	RFEM_R	RFEM	R	APR_1_TIMEBIN	BAT102PRE	F	54	162	66.7	25.4	0	0	0	0	0	0	0	No		27								0	0	0	0	0	0			F	0		0	0	.	hoa	hoa
BAT103PRE_kellymi_values	EMG_RFEM_R_APR1	66.13302394	66.13302394	RFEM_R	RFEM	R	APR_1_TIMEBIN	BAT103PRE	M	86	161.8	76.7	29.3	0	0	0	0	0	0	0	No		24								0	0							M	0		0	0	.	hoa	hoa
BAT104PRE_kellymi_values	EMG_RFEM_R_APR1	79.14909255	65.78151915	RFEM_R	RFEM	R	APR_1_TIMEBIN	BAT104PRE	M	58	164.5	67.2	24.8	1	0	0	0	0	0	0	No		21								0	0							M	0		0	0	.	hoa	hoa
BAT105PRE_kellymi_values	EMG_RFEM_R_APR1	67.5027578	67.5027578	RFEM_R	RFEM	R	APR_1_TIMEBIN	BAT105PRE	F	59	160.8	81.1	31.4	0	0	0	0				No		27																F	0			0	.	hoa	hoa
BAT108PRE_kellymi_values	EMG_RFEM_R_APR1	49.49324487	34.44106691	RFEM_R	RFEM	R	APR_1_TIMEBIN	BAT108PRE	F	70	157	51	20.7	0	0	0	0				No		29																F	0			0	.	hoa	hoa
BAT109PRE_kellymi_values	EMG_RFEM_R_APR1	60.89182018	59.00790555	RFEM_R	RFEM	R	APR_1_TIMEBIN	BAT109PRE	F	61	162.6	59.5	22.5	0	0	0	0	0	0	0	No		25																F	0		0	0	.	hoa	hoa
BAT110PRE_kellymi_values	EMG_RFEM_R_APR1	54.00209509	54.00209509	RFEM_R	RFEM	R	APR_1_TIMEBIN	BAT110PRE	M	57	172.3	79.3	26.7	0	0	0	0	0	0	0	No		23																M	0		0	0	.	hoa	hoa
BAT111PRE_kellymi_values	EMG_RFEM_R_APR1	59.08586257	51.13399387	RFEM_R	RFEM	R	APR_1_TIMEBIN	BAT111PRE	F	70	170.5	62.2	21.4	0	0	0	0	0	0	0	No		27																F	0		0	0	.	hoa	hoa
BAT112PRE_kellymi_values	EMG_RFEM_R_APR1	72.06750346	70.33794049	RFEM_R	RFEM	R	APR_1_TIMEBIN	BAT112PRE	F	68	163	77.9	29.3	1	0	0	0	0	0	0	No		25																F	0		0	0	.	hoa	hoa
BAT113PRE_kellymi_values	EMG_RFEM_R_APR1	77.43725199	77.43725199	RFEM_R	RFEM	R	APR_1_TIMEBIN	BAT113PRE	M	64	179	72.2	22.5	1	0	0	0	0	1	0	No		30																M	0		0	0.333333333	.	hoa	hoa
BAT114PRE_kellymi_values	EMG_RFEM_R_APR1	47.99223664	47.76585169	RFEM_R	RFEM	R	APR_1_TIMEBIN	BAT114PRE	M	64	170.3	89.6	30.9	0	0	0	0	0	0	0	No		26																M	0		0	0	.	hoa	hoa
BAT116PRE_kellymi_values	EMG_RFEM_R_APR1	61.73209209	57.58285544	RFEM_R	RFEM	R	APR_1_TIMEBIN	BAT116PRE	M	72	182.5	99.5	29.9	0	0	0	0	0	0	0	No		26																M	0		0	0	.	hoa	hoa
BAT001PRE_kellymi_values	EMG_RFEM_R_APRX	63.72521774	59.72537064	RFEM_R	RFEM	R	APR_X_TIMEBIN	BAT001PRE	F	84	163.83	49.89	18.6	2	1	1	0	0	0	1	Yes	17	28		0	0	0	0	0	0	1	0	2	1	0	1	2.5	44	F	44	1	1.125	0	td pd	.	td pd	18	17	1
BAT002PRE_kellymi_values	EMG_RFEM_R_APRX	79.39618342	72.7326788	RFEM_R	RFEM	R	APR_X_TIMEBIN	BAT002PRE	M	53	175.26	86.1826	28.1	0	0	0	0	0	0	1	Yes	4	29		0	0	0	0	0	0	0	0	0	0	0	0	1.5	21	M	21	1	0.75	0.2	td pd	.	td pd	10	5	1
BAT003PRE_kellymi_values	EMG_RFEM_R_APRX	69.38942333	63.65903252	RFEM_R	RFEM	R	APR_X_TIMEBIN	BAT003PRE	F	75	163.5	57.6	21.5	4	2	1	0	0	1	0	Yes	2	27		0	0	0	0	0	0	1	0	0	1	1	0	2.5	31	F	31	2	0.25	0.6	pigd pd	pigd	pigd pd	12	11	2
BAT004PRE_kellymi_values	EMG_RFEM_R_APRX	74.7629967	67.25129809	RFEM_R	RFEM	R	APR_X_TIMEBIN	BAT004PRE	F	82	168	59.9	21.2	0	0	1	0	2	1	1	Yes	3	24		0	0	0	0	0	0	3	2	4	2	2	2	3	37	F	37	0	0.5	1.4	pigd pd	pigd	pigd pd	10	13	0
BAT005PRE_kellymi_values	EMG_RFEM_R_APRX	62.77645587	57.4109928	RFEM_R	RFEM	R	APR_X_TIMEBIN	BAT005PRE	M	39	184	70.8	20.9	3	1	0	0	0	2	4	Yes	9	28		0	0	0	0	0	0	3	3	3	0	1	1	2.5	38	M	38	0	1.875	0.6	td pd	.	td pd	9	21	1
BAT006PRE_kellymi_values	EMG_RFEM_R_APRX	67.63280273	54.80025156	RFEM_R	RFEM	R	APR_X_TIMEBIN	BAT006PRE	M	66	181.5	83.6	25.4	0	0	0	0	0	0	0	Yes	1	24		0	0	0	0	0	0	1	1	0	0	0	0	2	22	M	22	3	0.125	0.2	pigd pd	pigd	pigd pd	6	9	1
BAT007PRE_kellymi_values	EMG_RFEM_R_APRX	84.08976174	75.05832999	RFEM_R	RFEM	R	APR_X_TIMEBIN	BAT007PRE	M	59	186	89.4	25.8	0	1	1	0	1	1	1	Yes	6	27		0	0	0	0	0	0	2	1	2	1	0	1	2	34	M	34	0	0.625	0.6	indet pd	.	indet pd	11	13	0
BAT008PRE_kellymi_values	EMG_RFEM_R_APRX	64.36479598	55.74216657	RFEM_R	RFEM	R	APR_X_TIMEBIN	BAT008PRE	F	71	155.5	63.8	26.4	0	0	0	0	0	1	1	Yes	3	30		0	0	0	0	0	0	1	0	0	0	0	0	2	30	F	30	0	1.125	0.6	td pd	.	td pd	14	10	2
BAT010PRE_kellymi_values	EMG_RFEM_R_APRX	56.2623798	44.94955092	RFEM_R	RFEM	R	APR_X_TIMEBIN	BAT010PRE	F	69	153.5	45.9	19.5	0	0	0	0	0	1	1	Yes	6	25		0	0	0	0	0	0	1	0	0	0	0	0	3	43	F	43	1	1.25	0.6	td pd	.	td pd	17	17	3
BAT011PRE_kellymi_values	EMG_RFEM_R_APRX	65.62921999	65.62921999	RFEM_R	RFEM	R	APR_X_TIMEBIN	BAT011PRE	M	71	170	63.4	21.9	0	0	0	0	0	0	0	Yes	5			0	0	0	0	0	0	2	0	0	0	0	0	2	33	M	33	1	0.625	0.4	td pd	.	td pd	14	13	1
BAT012PRE_kellymi_values	EMG_RFEM_R_APRX	69.69383337	53.16672065	RFEM_R	RFEM	R	APR_X_TIMEBIN	BAT012PRE	M	66	176.5	75.2	24.1	0	0	0	0	0	1	0	Yes	1	22		0	0	0	0	0	0	1	1	2	1	0	0	2	28	M	28	2	0.125	0.4	pigd pd	pigd	pigd pd	13	9	1
BAT013PRE_kellymi_values	EMG_RFEM_R_APRX	78.91198591	76.65070419	RFEM_R	RFEM	R	APR_X_TIMEBIN	BAT013PRE	M	66	179	92.7	28.9	1	0	0	0	0	1	2	Yes	1	29		0	0	0	0	0	0	1	0	0	1	0	1	2	30	M	30	2	0.375	0.6	pigd pd	pigd	pigd pd	8	12	1
BAT014PRE_kellymi_values	EMG_RFEM_R_APRX	72.89881869	62.06764942	RFEM_R	RFEM	R	APR_X_TIMEBIN	BAT014PRE	F	54	163	66	24.8	0	0	0	0	0	0	1	Yes	4	30		0	0	0	0	0	0	1	0	0	0	0	0	1.5	24	F	24	2	0.25	0.4	pigd pd	pigd	pigd pd	3	15	0
BAT015PRE_kellymi_values	EMG_RFEM_R_APRX	80.11109935	75.49815314	RFEM_R	RFEM	R	APR_X_TIMEBIN	BAT015PRE	F	73	147.5	71.5	32.9	0	0	1	0	1	2	1	Yes	7	28		0	0	0	0	0	0	3	1	3	1	1	2	2	20	F	20	0	0.125	1.2	pigd pd	pigd	pigd pd	6	5	0
BAT016PRE_kellymi_values	EMG_RFEM_R_APRX	67.48001999	53.32034069	RFEM_R	RFEM	R	APR_X_TIMEBIN	BAT016PRE	F	75	153.5	50.3	21.3	180	15	1	3	3	1	0	Yes	10	25		0	0	0	0	0	0	3	2	1	1	1	1	3	43	F	43	5	0	2.2	pigd pd	pigd	pigd pd	17	15	3
BAT018PRE_kellymi_values	EMG_RFEM_R_APRX	67.02692928	63.05043894	RFEM_R	RFEM	R	APR_X_TIMEBIN	BAT018PRE	M	82	166.25	71.8	26	0	0	0	0	0	1	1	Yes	3	29		0	0	0	0	0	0	1	0	0	0	0	0	2	39	M	39	5	0.5	0.2	td pd	.	td pd	13	18	3
BAT019PRE_kellymi_values	EMG_RFEM_R_APRX	51.49239382	49.6515	RFEM_R	RFEM	R	APR_X_TIMEBIN	BAT019PRE	F	66	175	76.8	25.1	50	10	1	2	1	2	0	Yes	9	29		0	0	0	0	0	0	3	1	3	2	2	2	3	32	F	32	0	0.25	1.8	pigd pd	pigd	pigd pd	9	8	0
BAT020PRE_kellymi_values	EMG_RFEM_R_APRX	69.43862724	64.32197799	RFEM_R	RFEM	R	APR_X_TIMEBIN	BAT020PRE	M	68	182	80.9	24.4	10	2	1	1	1	2	1	Yes	14	28		0	0	0	0	0	0	2	1	3	1	1	1	3	46	M	46	6	1.125	1.2	pigd pd	pigd	pigd pd	17	17	5
BAT021PRE_kellymi_values	EMG_RFEM_R_APRX	56.47222701	56.47222701	RFEM_R	RFEM	R	APR_X_TIMEBIN	BAT021PRE	F	60	167.5	74.3	26.5	12	3	0	2	0	2	2	Yes	26	20		1	0	0	0	0	0	2	2	0	0	0	0	3	34	F	34	0	0.625	1.2	pigd pd	pigd	pigd pd	9	13	0
BAT022PRE_kellymi_values	EMG_RFEM_R_APRX	68.47277112	67.99266725	RFEM_R	RFEM	R	APR_X_TIMEBIN	BAT022PRE	M	67	174.25	80	26.3	4	1	1	2	3	2	0	Yes	14	27		2	0	2	0	2	2	3	2	3	2	2	1	2	20	M	20	0	0.125	1.8	pigd pd	pigd	pigd pd	7	9	0
BAT023PRE_kellymi_values	EMG_RFEM_R_APRX	65.15769023	61.53162654	RFEM_R	RFEM	R	APR_X_TIMEBIN	BAT023PRE	F	73	159	65.4	25.9	0	0	0	0	0	1	1	Yes	7	26		0	0	0	0	0	0	0	0	0	0	0	0	1	15	F	15	1	0.25	0.2	indet pd	.	indet pd	4	9	0
BAT024PRE_kellymi_values	EMG_RFEM_R_APRX	74.50589579	74.3274713	RFEM_R	RFEM	R	APR_X_TIMEBIN	BAT024PRE	M	72	186.5	74.8	21.5	0	0	0	0	0	1	2	Yes	1	24		0	0	0	0	0	0	1	0	0	0	0	1	1.5	14	M	14	1	0.375	0.4	pigd pd	pigd	pigd pd	7	5	1
BAT025PRE_kellymi_values	EMG_RFEM_R_APRX	66.33120755	64.60204403	RFEM_R	RFEM	R	APR_X_TIMEBIN	BAT025PRE	M	64	177	105.7	33.7	0	0	1	0	1	2	2	Yes	7	28		0	0	0	0	0	0	1	1	2	0	1	0	2	25	M	25	3	0.5	0.8	pigd pd	pigd	pigd pd	9	9	2
BAT026PRE_kellymi_values	EMG_RFEM_R_APRX	67.1485746	67.1485746	RFEM_R	RFEM	R	APR_X_TIMEBIN	BAT026PRE	F	67	164.7	88	32.4	10	4	1	2	1	2	1	Yes	12	25		0	0	0	0	0	0	2	0	3	2	2	1	2.5	41	F	41	5	0.375	1.4	pigd pd	pigd	pigd pd	16	14	3
BAT027PRE_kellymi_values	EMG_RFEM_R_APRX	50.88324999	50.88324999	RFEM_R	RFEM	R	APR_X_TIMEBIN	BAT027PRE	M	74	177.8	88.1	27.9	0	0	0	0	0	0	1	Yes	3	26		0	0	0	0	0	0	1	1	0	0	1	0	2	31	M	31	0	0.5	0.4	indet pd	.	indet pd	9	13	0
BAT028PRE_kellymi_values	EMG_RFEM_R_APRX	52.0825934	48.20592519	RFEM_R	RFEM	R	APR_X_TIMEBIN	BAT028PRE	M	67	167.5	90.8	32.4	0	0	0	0	0	0	2	Yes	1	26		0	0	0	0	0	0	1	0	0	0	0	0	2	35	M	35	4	0.75	0.4	td pd	.	td pd	12	17	2
BAT029PRE_kellymi_values	EMG_RFEM_R_APRX	61.39565968	61.2745135	RFEM_R	RFEM	R	APR_X_TIMEBIN	BAT029PRE	M	68	169.75	69.5	24.1	5	1	1	2	2	2	2	Yes	16	26		0	0	0	0	0	0							3	51	M	51	5	1.625	1.8	pigd pd	pigd	pigd pd	21	18	3
BAT030PRE_kellymi_values	EMG_RFEM_R_APRX	72.43679265	67.22071185	RFEM_R	RFEM	R	APR_X_TIMEBIN	BAT030PRE	M	67	175	79.5	26	1	0	0	0	0	1	0	Yes	12	27		0	0	0	0	0	0	1	0	0	0	0	0	3	38	M	38	5	0.25	1	pigd pd	pigd	pigd pd	16	12	3
BAT031PRE_kellymi_values	EMG_RFEM_R_APRX	69.56113753	66.74552066	RFEM_R	RFEM	R	APR_X_TIMEBIN	BAT031PRE	M	63	179.75	88.6	27.4	0	0	1	0	0	1	2	Yes	5	24		0	0	0	0	0	0	0	0	1	1	0	1	1.5	28	M	28	0	0.875	0.4	td pd	.	td pd	6	15	0
BAT032PRE_kellymi_values	EMG_RFEM_R_APRX	79.24104632	30.30716352	RFEM_R	RFEM	R	APR_X_TIMEBIN	BAT032PRE	F	71	164	58	21.6	1	0	1	0	1	1	1	Yes	13	28		0	0	0	0	0	0	1	0	1	1	1	1	1.5	18	F	18	0	0.5	0.6	pigd pd	pigd	pigd pd	7	9	0
BAT033PRE_kellymi_values	EMG_RFEM_R_APRX	59.19350676	37.91417803	RFEM_R	RFEM	R	APR_X_TIMEBIN	BAT033PRE	F	65	162	78.1	29.8	1	0	1	1	1	1	1	Yes	11	27		0	0	0	0	0	0							2	38	F	38	5	0.25	1.2	pigd pd	pigd	pigd pd	14	12	3
BAT101PRE_kellymi_values	EMG_RFEM_R_APRX	68.56292107	47.3248565	RFEM_R	RFEM	R	APR_X_TIMEBIN	BAT101PRE	F	55	162.75	59.9	22.6	0	0	0	0	0	0	1	No		27								0	0	0	0	0	0			F	0		1	0	.	hoa	hoa
BAT102PRE_kellymi_values	EMG_RFEM_R_APRX	71.23020105	62.4643113	RFEM_R	RFEM	R	APR_X_TIMEBIN	BAT102PRE	F	54	162	66.7	25.4	0	0	0	0	0	0	0	No		27								0	0	0	0	0	0			F	0		0	0	.	hoa	hoa
BAT103PRE_kellymi_values	EMG_RFEM_R_APRX	61.91325345	61.91325345	RFEM_R	RFEM	R	APR_X_TIMEBIN	BAT103PRE	M	86	161.8	76.7	29.3	0	0	0	0	0	0	0	No		24								0	0							M	0		0	0	.	hoa	hoa
BAT104PRE_kellymi_values	EMG_RFEM_R_APRX	81.13724758	74.89202674	RFEM_R	RFEM	R	APR_X_TIMEBIN	BAT104PRE	M	58	164.5	67.2	24.8	1	0	0	0	0	0	0	No		21								0	0							M	0		0	0	.	hoa	hoa
BAT105PRE_kellymi_values	EMG_RFEM_R_APRX	79.81241751	79.81241751	RFEM_R	RFEM	R	APR_X_TIMEBIN	BAT105PRE	F	59	160.8	81.1	31.4	0	0	0	0				No		27																F	0			0	.	hoa	hoa
BAT108PRE_kellymi_values	EMG_RFEM_R_APRX	80.03713707	77.99600498	RFEM_R	RFEM	R	APR_X_TIMEBIN	BAT108PRE	F	70	157	51	20.7	0	0	0	0				No		29																F	0			0	.	hoa	hoa
BAT109PRE_kellymi_values	EMG_RFEM_R_APRX	67.20324834	46.22740233	RFEM_R	RFEM	R	APR_X_TIMEBIN	BAT109PRE	F	61	162.6	59.5	22.5	0	0	0	0	0	0	0	No		25																F	0		0	0	.	hoa	hoa
BAT110PRE_kellymi_values	EMG_RFEM_R_APRX	68.32245672	56.32397405	RFEM_R	RFEM	R	APR_X_TIMEBIN	BAT110PRE	M	57	172.3	79.3	26.7	0	0	0	0	0	0	0	No		23																M	0		0	0	.	hoa	hoa
BAT111PRE_kellymi_values	EMG_RFEM_R_APRX	88.00878232	74.11085621	RFEM_R	RFEM	R	APR_X_TIMEBIN	BAT111PRE	F	70	170.5	62.2	21.4	0	0	0	0	0	0	0	No		27																F	0		0	0	.	hoa	hoa
BAT112PRE_kellymi_values	EMG_RFEM_R_APRX	94.6185434	93.12116032	RFEM_R	RFEM	R	APR_X_TIMEBIN	BAT112PRE	F	68	163	77.9	29.3	1	0	0	0	0	0	0	No		25																F	0		0	0	.	hoa	hoa
BAT113PRE_kellymi_values	EMG_RFEM_R_APRX	68.77364227	51.08089548	RFEM_R	RFEM	R	APR_X_TIMEBIN	BAT113PRE	M	64	179	72.2	22.5	1	0	0	0	0	1	0	No		30																M	0		0	0.333333333	.	hoa	hoa
BAT114PRE_kellymi_values	EMG_RFEM_R_APRX	63.38530163	51.4416046	RFEM_R	RFEM	R	APR_X_TIMEBIN	BAT114PRE	M	64	170.3	89.6	30.9	0	0	0	0	0	0	0	No		26																M	0		0	0	.	hoa	hoa
BAT116PRE_kellymi_values	EMG_RFEM_R_APRX	53.00779325	34.23210717	RFEM_R	RFEM	R	APR_X_TIMEBIN	BAT116PRE	M	72	182.5	99.5	29.9	0	0	0	0	0	0	0	No		26																M	0		0	0	.	hoa	hoa
BAT001PRE_kellymi_values	EMG_SOL__L_APR1	69.67812637	56.62060278	SOL__L	SOL_	L	APR_1_TIMEBIN	BAT001PRE	F	84	163.83	49.89	18.6	2	1	1	0	0	0	1	Yes	17	28		0	0	0	0	0	0	1	0	2	1	0	1	2.5	44	F	44	1	1.125	0	td pd	.	td pd	18	17	1
BAT002PRE_kellymi_values	EMG_SOL__L_APR1	62.08121521	45.01066453	SOL__L	SOL_	L	APR_1_TIMEBIN	BAT002PRE	M	53	175.26	86.1826	28.1	0	0	0	0	0	0	1	Yes	4	29		0	0	0	0	0	0	0	0	0	0	0	0	1.5	21	M	21	1	0.75	0.2	td pd	.	td pd	10	5	1
BAT003PRE_kellymi_values	EMG_SOL__L_APR1	54.05292708	45.76114445	SOL__L	SOL_	L	APR_1_TIMEBIN	BAT003PRE	F	75	163.5	57.6	21.5	4	2	1	0	0	1	0	Yes	2	27		0	0	0	0	0	0	1	0	0	1	1	0	2.5	31	F	31	2	0.25	0.6	pigd pd	pigd	pigd pd	12	11	2
BAT004PRE_kellymi_values	EMG_SOL__L_APR1	87.26873716	87.26873716	SOL__L	SOL_	L	APR_1_TIMEBIN	BAT004PRE	F	82	168	59.9	21.2	0	0	1	0	2	1	1	Yes	3	24		0	0	0	0	0	0	3	2	4	2	2	2	3	37	F	37	0	0.5	1.4	pigd pd	pigd	pigd pd	10	13	0
BAT005PRE_kellymi_values	EMG_SOL__L_APR1	50.56893031	39.58478719	SOL__L	SOL_	L	APR_1_TIMEBIN	BAT005PRE	M	39	184	70.8	20.9	3	1	0	0	0	2	4	Yes	9	28		0	0	0	0	0	0	3	3	3	0	1	1	2.5	38	M	38	0	1.875	0.6	td pd	.	td pd	9	21	1
BAT006PRE_kellymi_values	EMG_SOL__L_APR1	64.68300707	58.58328461	SOL__L	SOL_	L	APR_1_TIMEBIN	BAT006PRE	M	66	181.5	83.6	25.4	0	0	0	0	0	0	0	Yes	1	24		0	0	0	0	0	0	1	1	0	0	0	0	2	22	M	22	3	0.125	0.2	pigd pd	pigd	pigd pd	6	9	1
BAT007PRE_kellymi_values	EMG_SOL__L_APR1	71.83410671	58.02247857	SOL__L	SOL_	L	APR_1_TIMEBIN	BAT007PRE	M	59	186	89.4	25.8	0	1	1	0	1	1	1	Yes	6	27		0	0	0	0	0	0	2	1	2	1	0	1	2	34	M	34	0	0.625	0.6	indet pd	.	indet pd	11	13	0
BAT008PRE_kellymi_values	EMG_SOL__L_APR1	77.02402903	45.39988485	SOL__L	SOL_	L	APR_1_TIMEBIN	BAT008PRE	F	71	155.5	63.8	26.4	0	0	0	0	0	1	1	Yes	3	30		0	0	0	0	0	0	1	0	0	0	0	0	2	30	F	30	0	1.125	0.6	td pd	.	td pd	14	10	2
BAT010PRE_kellymi_values	EMG_SOL__L_APR1	58.16586067	58.16586067	SOL__L	SOL_	L	APR_1_TIMEBIN	BAT010PRE	F	69	153.5	45.9	19.5	0	0	0	0	0	1	1	Yes	6	25		0	0	0	0	0	0	1	0	0	0	0	0	3	43	F	43	1	1.25	0.6	td pd	.	td pd	17	17	3
BAT011PRE_kellymi_values	EMG_SOL__L_APR1	58.40103464	57.28853554	SOL__L	SOL_	L	APR_1_TIMEBIN	BAT011PRE	M	71	170	63.4	21.9	0	0	0	0	0	0	0	Yes	5			0	0	0	0	0	0	2	0	0	0	0	0	2	33	M	33	1	0.625	0.4	td pd	.	td pd	14	13	1
BAT012PRE_kellymi_values	EMG_SOL__L_APR1	75.57057996	75.57057996	SOL__L	SOL_	L	APR_1_TIMEBIN	BAT012PRE	M	66	176.5	75.2	24.1	0	0	0	0	0	1	0	Yes	1	22		0	0	0	0	0	0	1	1	2	1	0	0	2	28	M	28	2	0.125	0.4	pigd pd	pigd	pigd pd	13	9	1
BAT013PRE_kellymi_values	EMG_SOL__L_APR1	66.1375916	62.29303845	SOL__L	SOL_	L	APR_1_TIMEBIN	BAT013PRE	M	66	179	92.7	28.9	1	0	0	0	0	1	2	Yes	1	29		0	0	0	0	0	0	1	0	0	1	0	1	2	30	M	30	2	0.375	0.6	pigd pd	pigd	pigd pd	8	12	1
BAT014PRE_kellymi_values	EMG_SOL__L_APR1	66.5324294	66.5324294	SOL__L	SOL_	L	APR_1_TIMEBIN	BAT014PRE	F	54	163	66	24.8	0	0	0	0	0	0	1	Yes	4	30		0	0	0	0	0	0	1	0	0	0	0	0	1.5	24	F	24	2	0.25	0.4	pigd pd	pigd	pigd pd	3	15	0
BAT015PRE_kellymi_values	EMG_SOL__L_APR1	79.83398853	79.83398853	SOL__L	SOL_	L	APR_1_TIMEBIN	BAT015PRE	F	73	147.5	71.5	32.9	0	0	1	0	1	2	1	Yes	7	28		0	0	0	0	0	0	3	1	3	1	1	2	2	20	F	20	0	0.125	1.2	pigd pd	pigd	pigd pd	6	5	0
BAT016PRE_kellymi_values	EMG_SOL__L_APR1	60.9287621	60.9287621	SOL__L	SOL_	L	APR_1_TIMEBIN	BAT016PRE	F	75	153.5	50.3	21.3	180	15	1	3	3	1	0	Yes	10	25		0	0	0	0	0	0	3	2	1	1	1	1	3	43	F	43	5	0	2.2	pigd pd	pigd	pigd pd	17	15	3
BAT018PRE_kellymi_values	EMG_SOL__L_APR1	71.49723236	63.62363102	SOL__L	SOL_	L	APR_1_TIMEBIN	BAT018PRE	M	82	166.25	71.8	26	0	0	0	0	0	1	1	Yes	3	29		0	0	0	0	0	0	1	0	0	0	0	0	2	39	M	39	5	0.5	0.2	td pd	.	td pd	13	18	3
BAT019PRE_kellymi_values	EMG_SOL__L_APR1	66.49567208	53.9650875	SOL__L	SOL_	L	APR_1_TIMEBIN	BAT019PRE	F	66	175	76.8	25.1	50	10	1	2	1	2	0	Yes	9	29		0	0	0	0	0	0	3	1	3	2	2	2	3	32	F	32	0	0.25	1.8	pigd pd	pigd	pigd pd	9	8	0
BAT020PRE_kellymi_values	EMG_SOL__L_APR1	57.83805154	57.83805154	SOL__L	SOL_	L	APR_1_TIMEBIN	BAT020PRE	M	68	182	80.9	24.4	10	2	1	1	1	2	1	Yes	14	28		0	0	0	0	0	0	2	1	3	1	1	1	3	46	M	46	6	1.125	1.2	pigd pd	pigd	pigd pd	17	17	5
BAT021PRE_kellymi_values	EMG_SOL__L_APR1	68.26041577	68.26041577	SOL__L	SOL_	L	APR_1_TIMEBIN	BAT021PRE	F	60	167.5	74.3	26.5	12	3	0	2	0	2	2	Yes	26	20		1	0	0	0	0	0	2	2	0	0	0	0	3	34	F	34	0	0.625	1.2	pigd pd	pigd	pigd pd	9	13	0
BAT022PRE_kellymi_values	EMG_SOL__L_APR1	97.69269224	97.32446917	SOL__L	SOL_	L	APR_1_TIMEBIN	BAT022PRE	M	67	174.25	80	26.3	4	1	1	2	3	2	0	Yes	14	27		2	0	2	0	2	2	3	2	3	2	2	1	2	20	M	20	0	0.125	1.8	pigd pd	pigd	pigd pd	7	9	0
BAT023PRE_kellymi_values	EMG_SOL__L_APR1	68.65758021	66.04661823	SOL__L	SOL_	L	APR_1_TIMEBIN	BAT023PRE	F	73	159	65.4	25.9	0	0	0	0	0	1	1	Yes	7	26		0	0	0	0	0	0	0	0	0	0	0	0	1	15	F	15	1	0.25	0.2	indet pd	.	indet pd	4	9	0
BAT024PRE_kellymi_values	EMG_SOL__L_APR1	84.18551828	44.42196499	SOL__L	SOL_	L	APR_1_TIMEBIN	BAT024PRE	M	72	186.5	74.8	21.5	0	0	0	0	0	1	2	Yes	1	24		0	0	0	0	0	0	1	0	0	0	0	1	1.5	14	M	14	1	0.375	0.4	pigd pd	pigd	pigd pd	7	5	1
BAT025PRE_kellymi_values	EMG_SOL__L_APR1	53.50427035	53.50427035	SOL__L	SOL_	L	APR_1_TIMEBIN	BAT025PRE	M	64	177	105.7	33.7	0	0	1	0	1	2	2	Yes	7	28		0	0	0	0	0	0	1	1	2	0	1	0	2	25	M	25	3	0.5	0.8	pigd pd	pigd	pigd pd	9	9	2
BAT026PRE_kellymi_values	EMG_SOL__L_APR1	53.39064225	35.64336058	SOL__L	SOL_	L	APR_1_TIMEBIN	BAT026PRE	F	67	164.7	88	32.4	10	4	1	2	1	2	1	Yes	12	25		0	0	0	0	0	0	2	0	3	2	2	1	2.5	41	F	41	5	0.375	1.4	pigd pd	pigd	pigd pd	16	14	3
BAT027PRE_kellymi_values	EMG_SOL__L_APR1	69.48529909	60.31463991	SOL__L	SOL_	L	APR_1_TIMEBIN	BAT027PRE	M	74	177.8	88.1	27.9	0	0	0	0	0	0	1	Yes	3	26		0	0	0	0	0	0	1	1	0	0	1	0	2	31	M	31	0	0.5	0.4	indet pd	.	indet pd	9	13	0
BAT028PRE_kellymi_values	EMG_SOL__L_APR1	70.71383723	70.71383723	SOL__L	SOL_	L	APR_1_TIMEBIN	BAT028PRE	M	67	167.5	90.8	32.4	0	0	0	0	0	0	2	Yes	1	26		0	0	0	0	0	0	1	0	0	0	0	0	2	35	M	35	4	0.75	0.4	td pd	.	td pd	12	17	2
BAT029PRE_kellymi_values	EMG_SOL__L_APR1	75.22949613	56.12000046	SOL__L	SOL_	L	APR_1_TIMEBIN	BAT029PRE	M	68	169.75	69.5	24.1	5	1	1	2	2	2	2	Yes	16	26		0	0	0	0	0	0							3	51	M	51	5	1.625	1.8	pigd pd	pigd	pigd pd	21	18	3
BAT030PRE_kellymi_values	EMG_SOL__L_APR1	62.92285316	60.39124221	SOL__L	SOL_	L	APR_1_TIMEBIN	BAT030PRE	M	67	175	79.5	26	1	0	0	0	0	1	0	Yes	12	27		0	0	0	0	0	0	1	0	0	0	0	0	3	38	M	38	5	0.25	1	pigd pd	pigd	pigd pd	16	12	3
BAT031PRE_kellymi_values	EMG_SOL__L_APR1	60.99374712	60.81033815	SOL__L	SOL_	L	APR_1_TIMEBIN	BAT031PRE	M	63	179.75	88.6	27.4	0	0	1	0	0	1	2	Yes	5	24		0	0	0	0	0	0	0	0	1	1	0	1	1.5	28	M	28	0	0.875	0.4	td pd	.	td pd	6	15	0
BAT032PRE_kellymi_values	EMG_SOL__L_APR1	64.1211263	64.1211263	SOL__L	SOL_	L	APR_1_TIMEBIN	BAT032PRE	F	71	164	58	21.6	1	0	1	0	1	1	1	Yes	13	28		0	0	0	0	0	0	1	0	1	1	1	1	1.5	18	F	18	0	0.5	0.6	pigd pd	pigd	pigd pd	7	9	0
BAT033PRE_kellymi_values	EMG_SOL__L_APR1	70.09658392	64.97903346	SOL__L	SOL_	L	APR_1_TIMEBIN	BAT033PRE	F	65	162	78.1	29.8	1	0	1	1	1	1	1	Yes	11	27		0	0	0	0	0	0							2	38	F	38	5	0.25	1.2	pigd pd	pigd	pigd pd	14	12	3
BAT101PRE_kellymi_values	EMG_SOL__L_APR1	75.86709704	45.26604238	SOL__L	SOL_	L	APR_1_TIMEBIN	BAT101PRE	F	55	162.75	59.9	22.6	0	0	0	0	0	0	1	No		27								0	0	0	0	0	0			F	0		1	0	.	hoa	hoa
BAT102PRE_kellymi_values	EMG_SOL__L_APR1	74.77104675	74.77104675	SOL__L	SOL_	L	APR_1_TIMEBIN	BAT102PRE	F	54	162	66.7	25.4	0	0	0	0	0	0	0	No		27								0	0	0	0	0	0			F	0		0	0	.	hoa	hoa
BAT103PRE_kellymi_values	EMG_SOL__L_APR1	76.42581541	72.152798	SOL__L	SOL_	L	APR_1_TIMEBIN	BAT103PRE	M	86	161.8	76.7	29.3	0	0	0	0	0	0	0	No		24								0	0							M	0		0	0	.	hoa	hoa
BAT104PRE_kellymi_values	EMG_SOL__L_APR1	68.14657845	68.14657845	SOL__L	SOL_	L	APR_1_TIMEBIN	BAT104PRE	M	58	164.5	67.2	24.8	1	0	0	0	0	0	0	No		21								0	0							M	0		0	0	.	hoa	hoa
BAT105PRE_kellymi_values	EMG_SOL__L_APR1	85.9028817	35.62310557	SOL__L	SOL_	L	APR_1_TIMEBIN	BAT105PRE	F	59	160.8	81.1	31.4	0	0	0	0				No		27																F	0			0	.	hoa	hoa
BAT108PRE_kellymi_values	EMG_SOL__L_APR1	68.57065279	68.57065279	SOL__L	SOL_	L	APR_1_TIMEBIN	BAT108PRE	F	70	157	51	20.7	0	0	0	0				No		29																F	0			0	.	hoa	hoa
BAT109PRE_kellymi_values	EMG_SOL__L_APR1	70.65576736	68.60939915	SOL__L	SOL_	L	APR_1_TIMEBIN	BAT109PRE	F	61	162.6	59.5	22.5	0	0	0	0	0	0	0	No		25																F	0		0	0	.	hoa	hoa
BAT110PRE_kellymi_values	EMG_SOL__L_APR1	62.25395338	54.72112061	SOL__L	SOL_	L	APR_1_TIMEBIN	BAT110PRE	M	57	172.3	79.3	26.7	0	0	0	0	0	0	0	No		23																M	0		0	0	.	hoa	hoa
BAT111PRE_kellymi_values	EMG_SOL__L_APR1	63.80830503	58.76838384	SOL__L	SOL_	L	APR_1_TIMEBIN	BAT111PRE	F	70	170.5	62.2	21.4	0	0	0	0	0	0	0	No		27																F	0		0	0	.	hoa	hoa
BAT112PRE_kellymi_values	EMG_SOL__L_APR1	68.38660149	58.34834919	SOL__L	SOL_	L	APR_1_TIMEBIN	BAT112PRE	F	68	163	77.9	29.3	1	0	0	0	0	0	0	No		25																F	0		0	0	.	hoa	hoa
BAT113PRE_kellymi_values	EMG_SOL__L_APR1	77.01941312	73.1961402	SOL__L	SOL_	L	APR_1_TIMEBIN	BAT113PRE	M	64	179	72.2	22.5	1	0	0	0	0	1	0	No		30																M	0		0	0.333333333	.	hoa	hoa
BAT114PRE_kellymi_values	EMG_SOL__L_APR1	74.82278858	68.51876805	SOL__L	SOL_	L	APR_1_TIMEBIN	BAT114PRE	M	64	170.3	89.6	30.9	0	0	0	0	0	0	0	No		26																M	0		0	0	.	hoa	hoa
BAT116PRE_kellymi_values	EMG_SOL__L_APR1	70.03257713	70.03257713	SOL__L	SOL_	L	APR_1_TIMEBIN	BAT116PRE	M	72	182.5	99.5	29.9	0	0	0	0	0	0	0	No		26																M	0		0	0	.	hoa	hoa
BAT001PRE_kellymi_values	EMG_SOL__L_APRX	62.08230362	45.78378256	SOL__L	SOL_	L	APR_X_TIMEBIN	BAT001PRE	F	84	163.83	49.89	18.6	2	1	1	0	0	0	1	Yes	17	28		0	0	0	0	0	0	1	0	2	1	0	1	2.5	44	F	44	1	1.125	0	td pd	.	td pd	18	17	1
BAT002PRE_kellymi_values	EMG_SOL__L_APRX	54.84109325	40.36749427	SOL__L	SOL_	L	APR_X_TIMEBIN	BAT002PRE	M	53	175.26	86.1826	28.1	0	0	0	0	0	0	1	Yes	4	29		0	0	0	0	0	0	0	0	0	0	0	0	1.5	21	M	21	1	0.75	0.2	td pd	.	td pd	10	5	1
BAT003PRE_kellymi_values	EMG_SOL__L_APRX	62.9877248	52.60932821	SOL__L	SOL_	L	APR_X_TIMEBIN	BAT003PRE	F	75	163.5	57.6	21.5	4	2	1	0	0	1	0	Yes	2	27		0	0	0	0	0	0	1	0	0	1	1	0	2.5	31	F	31	2	0.25	0.6	pigd pd	pigd	pigd pd	12	11	2
BAT004PRE_kellymi_values	EMG_SOL__L_APRX	81.97496244	81.97496244	SOL__L	SOL_	L	APR_X_TIMEBIN	BAT004PRE	F	82	168	59.9	21.2	0	0	1	0	2	1	1	Yes	3	24		0	0	0	0	0	0	3	2	4	2	2	2	3	37	F	37	0	0.5	1.4	pigd pd	pigd	pigd pd	10	13	0
BAT005PRE_kellymi_values	EMG_SOL__L_APRX	38.51914439	16.8680108	SOL__L	SOL_	L	APR_X_TIMEBIN	BAT005PRE	M	39	184	70.8	20.9	3	1	0	0	0	2	4	Yes	9	28		0	0	0	0	0	0	3	3	3	0	1	1	2.5	38	M	38	0	1.875	0.6	td pd	.	td pd	9	21	1
BAT006PRE_kellymi_values	EMG_SOL__L_APRX	52.8820683	37.38445128	SOL__L	SOL_	L	APR_X_TIMEBIN	BAT006PRE	M	66	181.5	83.6	25.4	0	0	0	0	0	0	0	Yes	1	24		0	0	0	0	0	0	1	1	0	0	0	0	2	22	M	22	3	0.125	0.2	pigd pd	pigd	pigd pd	6	9	1
BAT007PRE_kellymi_values	EMG_SOL__L_APRX	69.89432082	64.52087642	SOL__L	SOL_	L	APR_X_TIMEBIN	BAT007PRE	M	59	186	89.4	25.8	0	1	1	0	1	1	1	Yes	6	27		0	0	0	0	0	0	2	1	2	1	0	1	2	34	M	34	0	0.625	0.6	indet pd	.	indet pd	11	13	0
BAT008PRE_kellymi_values	EMG_SOL__L_APRX	56.93312277	50.14359162	SOL__L	SOL_	L	APR_X_TIMEBIN	BAT008PRE	F	71	155.5	63.8	26.4	0	0	0	0	0	1	1	Yes	3	30		0	0	0	0	0	0	1	0	0	0	0	0	2	30	F	30	0	1.125	0.6	td pd	.	td pd	14	10	2
BAT010PRE_kellymi_values	EMG_SOL__L_APRX	49.25834546	49.25834546	SOL__L	SOL_	L	APR_X_TIMEBIN	BAT010PRE	F	69	153.5	45.9	19.5	0	0	0	0	0	1	1	Yes	6	25		0	0	0	0	0	0	1	0	0	0	0	0	3	43	F	43	1	1.25	0.6	td pd	.	td pd	17	17	3
BAT011PRE_kellymi_values	EMG_SOL__L_APRX	36.40889957	32.62040372	SOL__L	SOL_	L	APR_X_TIMEBIN	BAT011PRE	M	71	170	63.4	21.9	0	0	0	0	0	0	0	Yes	5			0	0	0	0	0	0	2	0	0	0	0	0	2	33	M	33	1	0.625	0.4	td pd	.	td pd	14	13	1
BAT012PRE_kellymi_values	EMG_SOL__L_APRX	83.67412023	81.52159507	SOL__L	SOL_	L	APR_X_TIMEBIN	BAT012PRE	M	66	176.5	75.2	24.1	0	0	0	0	0	1	0	Yes	1	22		0	0	0	0	0	0	1	1	2	1	0	0	2	28	M	28	2	0.125	0.4	pigd pd	pigd	pigd pd	13	9	1
BAT013PRE_kellymi_values	EMG_SOL__L_APRX	87.80679796	81.61883598	SOL__L	SOL_	L	APR_X_TIMEBIN	BAT013PRE	M	66	179	92.7	28.9	1	0	0	0	0	1	2	Yes	1	29		0	0	0	0	0	0	1	0	0	1	0	1	2	30	M	30	2	0.375	0.6	pigd pd	pigd	pigd pd	8	12	1
BAT014PRE_kellymi_values	EMG_SOL__L_APRX	72.98446385	53.77699458	SOL__L	SOL_	L	APR_X_TIMEBIN	BAT014PRE	F	54	163	66	24.8	0	0	0	0	0	0	1	Yes	4	30		0	0	0	0	0	0	1	0	0	0	0	0	1.5	24	F	24	2	0.25	0.4	pigd pd	pigd	pigd pd	3	15	0
BAT015PRE_kellymi_values	EMG_SOL__L_APRX	41.02267916	41.02267916	SOL__L	SOL_	L	APR_X_TIMEBIN	BAT015PRE	F	73	147.5	71.5	32.9	0	0	1	0	1	2	1	Yes	7	28		0	0	0	0	0	0	3	1	3	1	1	2	2	20	F	20	0	0.125	1.2	pigd pd	pigd	pigd pd	6	5	0
BAT016PRE_kellymi_values	EMG_SOL__L_APRX	74.9354124	72.71753346	SOL__L	SOL_	L	APR_X_TIMEBIN	BAT016PRE	F	75	153.5	50.3	21.3	180	15	1	3	3	1	0	Yes	10	25		0	0	0	0	0	0	3	2	1	1	1	1	3	43	F	43	5	0	2.2	pigd pd	pigd	pigd pd	17	15	3
BAT018PRE_kellymi_values	EMG_SOL__L_APRX	77.74813369	66.15501124	SOL__L	SOL_	L	APR_X_TIMEBIN	BAT018PRE	M	82	166.25	71.8	26	0	0	0	0	0	1	1	Yes	3	29		0	0	0	0	0	0	1	0	0	0	0	0	2	39	M	39	5	0.5	0.2	td pd	.	td pd	13	18	3
BAT019PRE_kellymi_values	EMG_SOL__L_APRX	57.25292856	57.25292856	SOL__L	SOL_	L	APR_X_TIMEBIN	BAT019PRE	F	66	175	76.8	25.1	50	10	1	2	1	2	0	Yes	9	29		0	0	0	0	0	0	3	1	3	2	2	2	3	32	F	32	0	0.25	1.8	pigd pd	pigd	pigd pd	9	8	0
BAT020PRE_kellymi_values	EMG_SOL__L_APRX	75.38413553	75.38413553	SOL__L	SOL_	L	APR_X_TIMEBIN	BAT020PRE	M	68	182	80.9	24.4	10	2	1	1	1	2	1	Yes	14	28		0	0	0	0	0	0	2	1	3	1	1	1	3	46	M	46	6	1.125	1.2	pigd pd	pigd	pigd pd	17	17	5
BAT021PRE_kellymi_values	EMG_SOL__L_APRX	65.33132808	64.6300726	SOL__L	SOL_	L	APR_X_TIMEBIN	BAT021PRE	F	60	167.5	74.3	26.5	12	3	0	2	0	2	2	Yes	26	20		1	0	0	0	0	0	2	2	0	0	0	0	3	34	F	34	0	0.625	1.2	pigd pd	pigd	pigd pd	9	13	0
BAT022PRE_kellymi_values	EMG_SOL__L_APRX	85.93103958	85.93103958	SOL__L	SOL_	L	APR_X_TIMEBIN	BAT022PRE	M	67	174.25	80	26.3	4	1	1	2	3	2	0	Yes	14	27		2	0	2	0	2	2	3	2	3	2	2	1	2	20	M	20	0	0.125	1.8	pigd pd	pigd	pigd pd	7	9	0
BAT023PRE_kellymi_values	EMG_SOL__L_APRX	64.24960861	52.09127719	SOL__L	SOL_	L	APR_X_TIMEBIN	BAT023PRE	F	73	159	65.4	25.9	0	0	0	0	0	1	1	Yes	7	26		0	0	0	0	0	0	0	0	0	0	0	0	1	15	F	15	1	0.25	0.2	indet pd	.	indet pd	4	9	0
BAT024PRE_kellymi_values	EMG_SOL__L_APRX	92.08010905	21.86928855	SOL__L	SOL_	L	APR_X_TIMEBIN	BAT024PRE	M	72	186.5	74.8	21.5	0	0	0	0	0	1	2	Yes	1	24		0	0	0	0	0	0	1	0	0	0	0	1	1.5	14	M	14	1	0.375	0.4	pigd pd	pigd	pigd pd	7	5	1
BAT025PRE_kellymi_values	EMG_SOL__L_APRX	63.90029939	63.90029939	SOL__L	SOL_	L	APR_X_TIMEBIN	BAT025PRE	M	64	177	105.7	33.7	0	0	1	0	1	2	2	Yes	7	28		0	0	0	0	0	0	1	1	2	0	1	0	2	25	M	25	3	0.5	0.8	pigd pd	pigd	pigd pd	9	9	2
BAT026PRE_kellymi_values	EMG_SOL__L_APRX	56.02787947	56.02787947	SOL__L	SOL_	L	APR_X_TIMEBIN	BAT026PRE	F	67	164.7	88	32.4	10	4	1	2	1	2	1	Yes	12	25		0	0	0	0	0	0	2	0	3	2	2	1	2.5	41	F	41	5	0.375	1.4	pigd pd	pigd	pigd pd	16	14	3
BAT027PRE_kellymi_values	EMG_SOL__L_APRX	70.45345794	69.64434363	SOL__L	SOL_	L	APR_X_TIMEBIN	BAT027PRE	M	74	177.8	88.1	27.9	0	0	0	0	0	0	1	Yes	3	26		0	0	0	0	0	0	1	1	0	0	1	0	2	31	M	31	0	0.5	0.4	indet pd	.	indet pd	9	13	0
BAT028PRE_kellymi_values	EMG_SOL__L_APRX	65.79149136	65.79149136	SOL__L	SOL_	L	APR_X_TIMEBIN	BAT028PRE	M	67	167.5	90.8	32.4	0	0	0	0	0	0	2	Yes	1	26		0	0	0	0	0	0	1	0	0	0	0	0	2	35	M	35	4	0.75	0.4	td pd	.	td pd	12	17	2
BAT029PRE_kellymi_values	EMG_SOL__L_APRX	58.1601158	49.83909086	SOL__L	SOL_	L	APR_X_TIMEBIN	BAT029PRE	M	68	169.75	69.5	24.1	5	1	1	2	2	2	2	Yes	16	26		0	0	0	0	0	0							3	51	M	51	5	1.625	1.8	pigd pd	pigd	pigd pd	21	18	3
BAT030PRE_kellymi_values	EMG_SOL__L_APRX	89.07337832	85.61749014	SOL__L	SOL_	L	APR_X_TIMEBIN	BAT030PRE	M	67	175	79.5	26	1	0	0	0	0	1	0	Yes	12	27		0	0	0	0	0	0	1	0	0	0	0	0	3	38	M	38	5	0.25	1	pigd pd	pigd	pigd pd	16	12	3
BAT031PRE_kellymi_values	EMG_SOL__L_APRX	76.89937447	30.44736616	SOL__L	SOL_	L	APR_X_TIMEBIN	BAT031PRE	M	63	179.75	88.6	27.4	0	0	1	0	0	1	2	Yes	5	24		0	0	0	0	0	0	0	0	1	1	0	1	1.5	28	M	28	0	0.875	0.4	td pd	.	td pd	6	15	0
BAT032PRE_kellymi_values	EMG_SOL__L_APRX	72.31546151	72.31546151	SOL__L	SOL_	L	APR_X_TIMEBIN	BAT032PRE	F	71	164	58	21.6	1	0	1	0	1	1	1	Yes	13	28		0	0	0	0	0	0	1	0	1	1	1	1	1.5	18	F	18	0	0.5	0.6	pigd pd	pigd	pigd pd	7	9	0
BAT033PRE_kellymi_values	EMG_SOL__L_APRX	75.25089196	75.25089196	SOL__L	SOL_	L	APR_X_TIMEBIN	BAT033PRE	F	65	162	78.1	29.8	1	0	1	1	1	1	1	Yes	11	27		0	0	0	0	0	0							2	38	F	38	5	0.25	1.2	pigd pd	pigd	pigd pd	14	12	3
BAT101PRE_kellymi_values	EMG_SOL__L_APRX	71.03040649	46.23160766	SOL__L	SOL_	L	APR_X_TIMEBIN	BAT101PRE	F	55	162.75	59.9	22.6	0	0	0	0	0	0	1	No		27								0	0	0	0	0	0			F	0		1	0	.	hoa	hoa
BAT102PRE_kellymi_values	EMG_SOL__L_APRX	74.70986953	74.70986953	SOL__L	SOL_	L	APR_X_TIMEBIN	BAT102PRE	F	54	162	66.7	25.4	0	0	0	0	0	0	0	No		27								0	0	0	0	0	0			F	0		0	0	.	hoa	hoa
BAT103PRE_kellymi_values	EMG_SOL__L_APRX	67.56747607	65.09155208	SOL__L	SOL_	L	APR_X_TIMEBIN	BAT103PRE	M	86	161.8	76.7	29.3	0	0	0	0	0	0	0	No		24								0	0							M	0		0	0	.	hoa	hoa
BAT104PRE_kellymi_values	EMG_SOL__L_APRX	86.59868816	86.59868816	SOL__L	SOL_	L	APR_X_TIMEBIN	BAT104PRE	M	58	164.5	67.2	24.8	1	0	0	0	0	0	0	No		21								0	0							M	0		0	0	.	hoa	hoa
BAT105PRE_kellymi_values	EMG_SOL__L_APRX	83.69758153	35.83746511	SOL__L	SOL_	L	APR_X_TIMEBIN	BAT105PRE	F	59	160.8	81.1	31.4	0	0	0	0				No		27																F	0			0	.	hoa	hoa
BAT108PRE_kellymi_values	EMG_SOL__L_APRX	51.95263789	51.95263789	SOL__L	SOL_	L	APR_X_TIMEBIN	BAT108PRE	F	70	157	51	20.7	0	0	0	0				No		29																F	0			0	.	hoa	hoa
BAT109PRE_kellymi_values	EMG_SOL__L_APRX	57.24152155	54.69138678	SOL__L	SOL_	L	APR_X_TIMEBIN	BAT109PRE	F	61	162.6	59.5	22.5	0	0	0	0	0	0	0	No		25																F	0		0	0	.	hoa	hoa
BAT110PRE_kellymi_values	EMG_SOL__L_APRX	69.5747318	69.5747318	SOL__L	SOL_	L	APR_X_TIMEBIN	BAT110PRE	M	57	172.3	79.3	26.7	0	0	0	0	0	0	0	No		23																M	0		0	0	.	hoa	hoa
BAT111PRE_kellymi_values	EMG_SOL__L_APRX	72.47876759	72.47876759	SOL__L	SOL_	L	APR_X_TIMEBIN	BAT111PRE	F	70	170.5	62.2	21.4	0	0	0	0	0	0	0	No		27																F	0		0	0	.	hoa	hoa
BAT112PRE_kellymi_values	EMG_SOL__L_APRX	79.10217631	63.52006567	SOL__L	SOL_	L	APR_X_TIMEBIN	BAT112PRE	F	68	163	77.9	29.3	1	0	0	0	0	0	0	No		25																F	0		0	0	.	hoa	hoa
BAT113PRE_kellymi_values	EMG_SOL__L_APRX	74.40905868	74.40905868	SOL__L	SOL_	L	APR_X_TIMEBIN	BAT113PRE	M	64	179	72.2	22.5	1	0	0	0	0	1	0	No		30																M	0		0	0.333333333	.	hoa	hoa
BAT114PRE_kellymi_values	EMG_SOL__L_APRX	71.88502537	71.88502537	SOL__L	SOL_	L	APR_X_TIMEBIN	BAT114PRE	M	64	170.3	89.6	30.9	0	0	0	0	0	0	0	No		26																M	0		0	0	.	hoa	hoa
BAT116PRE_kellymi_values	EMG_SOL__L_APRX	63.621949	63.621949	SOL__L	SOL_	L	APR_X_TIMEBIN	BAT116PRE	M	72	182.5	99.5	29.9	0	0	0	0	0	0	0	No		26																M	0		0	0	.	hoa	hoa
BAT001PRE_kellymi_values	EMG_SOL__R_APR1	62.0504665	53.20588985	SOL__R	SOL_	R	APR_1_TIMEBIN	BAT001PRE	F	84	163.83	49.89	18.6	2	1	1	0	0	0	1	Yes	17	28		0	0	0	0	0	0	1	0	2	1	0	1	2.5	44	F	44	1	1.125	0	td pd	.	td pd	18	17	1
BAT002PRE_kellymi_values	EMG_SOL__R_APR1	76.17972865	52.374473	SOL__R	SOL_	R	APR_1_TIMEBIN	BAT002PRE	M	53	175.26	86.1826	28.1	0	0	0	0	0	0	1	Yes	4	29		0	0	0	0	0	0	0	0	0	0	0	0	1.5	21	M	21	1	0.75	0.2	td pd	.	td pd	10	5	1
BAT003PRE_kellymi_values	EMG_SOL__R_APR1	49.91855905	25.87767323	SOL__R	SOL_	R	APR_1_TIMEBIN	BAT003PRE	F	75	163.5	57.6	21.5	4	2	1	0	0	1	0	Yes	2	27		0	0	0	0	0	0	1	0	0	1	1	0	2.5	31	F	31	2	0.25	0.6	pigd pd	pigd	pigd pd	12	11	2
BAT004PRE_kellymi_values	EMG_SOL__R_APR1	78.82253499	72.25256899	SOL__R	SOL_	R	APR_1_TIMEBIN	BAT004PRE	F	82	168	59.9	21.2	0	0	1	0	2	1	1	Yes	3	24		0	0	0	0	0	0	3	2	4	2	2	2	3	37	F	37	0	0.5	1.4	pigd pd	pigd	pigd pd	10	13	0
BAT005PRE_kellymi_values	EMG_SOL__R_APR1	82.75955302	82.75955302	SOL__R	SOL_	R	APR_1_TIMEBIN	BAT005PRE	M	39	184	70.8	20.9	3	1	0	0	0	2	4	Yes	9	28		0	0	0	0	0	0	3	3	3	0	1	1	2.5	38	M	38	0	1.875	0.6	td pd	.	td pd	9	21	1
BAT006PRE_kellymi_values	EMG_SOL__R_APR1	68.04803043	38.31087807	SOL__R	SOL_	R	APR_1_TIMEBIN	BAT006PRE	M	66	181.5	83.6	25.4	0	0	0	0	0	0	0	Yes	1	24		0	0	0	0	0	0	1	1	0	0	0	0	2	22	M	22	3	0.125	0.2	pigd pd	pigd	pigd pd	6	9	1
BAT007PRE_kellymi_values	EMG_SOL__R_APR1	69.16782326	54.34326443	SOL__R	SOL_	R	APR_1_TIMEBIN	BAT007PRE	M	59	186	89.4	25.8	0	1	1	0	1	1	1	Yes	6	27		0	0	0	0	0	0	2	1	2	1	0	1	2	34	M	34	0	0.625	0.6	indet pd	.	indet pd	11	13	0
BAT008PRE_kellymi_values	EMG_SOL__R_APR1	76.40885138	47.89282797	SOL__R	SOL_	R	APR_1_TIMEBIN	BAT008PRE	F	71	155.5	63.8	26.4	0	0	0	0	0	1	1	Yes	3	30		0	0	0	0	0	0	1	0	0	0	0	0	2	30	F	30	0	1.125	0.6	td pd	.	td pd	14	10	2
BAT010PRE_kellymi_values	EMG_SOL__R_APR1	64.49538607	47.45020467	SOL__R	SOL_	R	APR_1_TIMEBIN	BAT010PRE	F	69	153.5	45.9	19.5	0	0	0	0	0	1	1	Yes	6	25		0	0	0	0	0	0	1	0	0	0	0	0	3	43	F	43	1	1.25	0.6	td pd	.	td pd	17	17	3
BAT011PRE_kellymi_values	EMG_SOL__R_APR1	60.0477231	60.0477231	SOL__R	SOL_	R	APR_1_TIMEBIN	BAT011PRE	M	71	170	63.4	21.9	0	0	0	0	0	0	0	Yes	5			0	0	0	0	0	0	2	0	0	0	0	0	2	33	M	33	1	0.625	0.4	td pd	.	td pd	14	13	1
BAT012PRE_kellymi_values	EMG_SOL__R_APR1	72.43191712	72.43191712	SOL__R	SOL_	R	APR_1_TIMEBIN	BAT012PRE	M	66	176.5	75.2	24.1	0	0	0	0	0	1	0	Yes	1	22		0	0	0	0	0	0	1	1	2	1	0	0	2	28	M	28	2	0.125	0.4	pigd pd	pigd	pigd pd	13	9	1
BAT013PRE_kellymi_values	EMG_SOL__R_APR1	74.57343394	64.9335973	SOL__R	SOL_	R	APR_1_TIMEBIN	BAT013PRE	M	66	179	92.7	28.9	1	0	0	0	0	1	2	Yes	1	29		0	0	0	0	0	0	1	0	0	1	0	1	2	30	M	30	2	0.375	0.6	pigd pd	pigd	pigd pd	8	12	1
BAT014PRE_kellymi_values	EMG_SOL__R_APR1	56.5872306	42.65885366	SOL__R	SOL_	R	APR_1_TIMEBIN	BAT014PRE	F	54	163	66	24.8	0	0	0	0	0	0	1	Yes	4	30		0	0	0	0	0	0	1	0	0	0	0	0	1.5	24	F	24	2	0.25	0.4	pigd pd	pigd	pigd pd	3	15	0
BAT015PRE_kellymi_values	EMG_SOL__R_APR1	86.71849264	60.34197394	SOL__R	SOL_	R	APR_1_TIMEBIN	BAT015PRE	F	73	147.5	71.5	32.9	0	0	1	0	1	2	1	Yes	7	28		0	0	0	0	0	0	3	1	3	1	1	2	2	20	F	20	0	0.125	1.2	pigd pd	pigd	pigd pd	6	5	0
BAT016PRE_kellymi_values	EMG_SOL__R_APR1	65.41700997	10.04999422	SOL__R	SOL_	R	APR_1_TIMEBIN	BAT016PRE	F	75	153.5	50.3	21.3	180	15	1	3	3	1	0	Yes	10	25		0	0	0	0	0	0	3	2	1	1	1	1	3	43	F	43	5	0	2.2	pigd pd	pigd	pigd pd	17	15	3
BAT018PRE_kellymi_values	EMG_SOL__R_APR1	69.25554834	62.53897192	SOL__R	SOL_	R	APR_1_TIMEBIN	BAT018PRE	M	82	166.25	71.8	26	0	0	0	0	0	1	1	Yes	3	29		0	0	0	0	0	0	1	0	0	0	0	0	2	39	M	39	5	0.5	0.2	td pd	.	td pd	13	18	3
BAT019PRE_kellymi_values	EMG_SOL__R_APR1	79.63018595	64.74870487	SOL__R	SOL_	R	APR_1_TIMEBIN	BAT019PRE	F	66	175	76.8	25.1	50	10	1	2	1	2	0	Yes	9	29		0	0	0	0	0	0	3	1	3	2	2	2	3	32	F	32	0	0.25	1.8	pigd pd	pigd	pigd pd	9	8	0
BAT020PRE_kellymi_values	EMG_SOL__R_APR1	63.24016027	62.30549961	SOL__R	SOL_	R	APR_1_TIMEBIN	BAT020PRE	M	68	182	80.9	24.4	10	2	1	1	1	2	1	Yes	14	28		0	0	0	0	0	0	2	1	3	1	1	1	3	46	M	46	6	1.125	1.2	pigd pd	pigd	pigd pd	17	17	5
BAT021PRE_kellymi_values	EMG_SOL__R_APR1	57.95760327	51.58435864	SOL__R	SOL_	R	APR_1_TIMEBIN	BAT021PRE	F	60	167.5	74.3	26.5	12	3	0	2	0	2	2	Yes	26	20		1	0	0	0	0	0	2	2	0	0	0	0	3	34	F	34	0	0.625	1.2	pigd pd	pigd	pigd pd	9	13	0
BAT022PRE_kellymi_values	EMG_SOL__R_APR1	55.93533002	43.70553022	SOL__R	SOL_	R	APR_1_TIMEBIN	BAT022PRE	M	67	174.25	80	26.3	4	1	1	2	3	2	0	Yes	14	27		2	0	2	0	2	2	3	2	3	2	2	1	2	20	M	20	0	0.125	1.8	pigd pd	pigd	pigd pd	7	9	0
BAT023PRE_kellymi_values	EMG_SOL__R_APR1	73.60611907	69.29230283	SOL__R	SOL_	R	APR_1_TIMEBIN	BAT023PRE	F	73	159	65.4	25.9	0	0	0	0	0	1	1	Yes	7	26		0	0	0	0	0	0	0	0	0	0	0	0	1	15	F	15	1	0.25	0.2	indet pd	.	indet pd	4	9	0
BAT024PRE_kellymi_values	EMG_SOL__R_APR1	70.30965622	70.30965622	SOL__R	SOL_	R	APR_1_TIMEBIN	BAT024PRE	M	72	186.5	74.8	21.5	0	0	0	0	0	1	2	Yes	1	24		0	0	0	0	0	0	1	0	0	0	0	1	1.5	14	M	14	1	0.375	0.4	pigd pd	pigd	pigd pd	7	5	1
BAT025PRE_kellymi_values	EMG_SOL__R_APR1	68.06555978	60.82989492	SOL__R	SOL_	R	APR_1_TIMEBIN	BAT025PRE	M	64	177	105.7	33.7	0	0	1	0	1	2	2	Yes	7	28		0	0	0	0	0	0	1	1	2	0	1	0	2	25	M	25	3	0.5	0.8	pigd pd	pigd	pigd pd	9	9	2
BAT026PRE_kellymi_values	EMG_SOL__R_APR1	44.2032133	28.25375775	SOL__R	SOL_	R	APR_1_TIMEBIN	BAT026PRE	F	67	164.7	88	32.4	10	4	1	2	1	2	1	Yes	12	25		0	0	0	0	0	0	2	0	3	2	2	1	2.5	41	F	41	5	0.375	1.4	pigd pd	pigd	pigd pd	16	14	3
BAT027PRE_kellymi_values	EMG_SOL__R_APR1	59.6877678	50.91789083	SOL__R	SOL_	R	APR_1_TIMEBIN	BAT027PRE	M	74	177.8	88.1	27.9	0	0	0	0	0	0	1	Yes	3	26		0	0	0	0	0	0	1	1	0	0	1	0	2	31	M	31	0	0.5	0.4	indet pd	.	indet pd	9	13	0
BAT028PRE_kellymi_values	EMG_SOL__R_APR1	74.81720147	74.81720147	SOL__R	SOL_	R	APR_1_TIMEBIN	BAT028PRE	M	67	167.5	90.8	32.4	0	0	0	0	0	0	2	Yes	1	26		0	0	0	0	0	0	1	0	0	0	0	0	2	35	M	35	4	0.75	0.4	td pd	.	td pd	12	17	2
BAT029PRE_kellymi_values	EMG_SOL__R_APR1	58.29738519	55.80407274	SOL__R	SOL_	R	APR_1_TIMEBIN	BAT029PRE	M	68	169.75	69.5	24.1	5	1	1	2	2	2	2	Yes	16	26		0	0	0	0	0	0							3	51	M	51	5	1.625	1.8	pigd pd	pigd	pigd pd	21	18	3
BAT030PRE_kellymi_values	EMG_SOL__R_APR1	53.34108477	51.73830334	SOL__R	SOL_	R	APR_1_TIMEBIN	BAT030PRE	M	67	175	79.5	26	1	0	0	0	0	1	0	Yes	12	27		0	0	0	0	0	0	1	0	0	0	0	0	3	38	M	38	5	0.25	1	pigd pd	pigd	pigd pd	16	12	3
BAT031PRE_kellymi_values	EMG_SOL__R_APR1	65.29444693	51.94244896	SOL__R	SOL_	R	APR_1_TIMEBIN	BAT031PRE	M	63	179.75	88.6	27.4	0	0	1	0	0	1	2	Yes	5	24		0	0	0	0	0	0	0	0	1	1	0	1	1.5	28	M	28	0	0.875	0.4	td pd	.	td pd	6	15	0
BAT032PRE_kellymi_values	EMG_SOL__R_APR1	68.36592677	68.36592677	SOL__R	SOL_	R	APR_1_TIMEBIN	BAT032PRE	F	71	164	58	21.6	1	0	1	0	1	1	1	Yes	13	28		0	0	0	0	0	0	1	0	1	1	1	1	1.5	18	F	18	0	0.5	0.6	pigd pd	pigd	pigd pd	7	9	0
BAT033PRE_kellymi_values	EMG_SOL__R_APR1	72.05828895	68.11166483	SOL__R	SOL_	R	APR_1_TIMEBIN	BAT033PRE	F	65	162	78.1	29.8	1	0	1	1	1	1	1	Yes	11	27		0	0	0	0	0	0							2	38	F	38	5	0.25	1.2	pigd pd	pigd	pigd pd	14	12	3
BAT101PRE_kellymi_values	EMG_SOL__R_APR1	60.72549841	50.52471896	SOL__R	SOL_	R	APR_1_TIMEBIN	BAT101PRE	F	55	162.75	59.9	22.6	0	0	0	0	0	0	1	No		27								0	0	0	0	0	0			F	0		1	0	.	hoa	hoa
BAT102PRE_kellymi_values	EMG_SOL__R_APR1	80.99882376	80.99882376	SOL__R	SOL_	R	APR_1_TIMEBIN	BAT102PRE	F	54	162	66.7	25.4	0	0	0	0	0	0	0	No		27								0	0	0	0	0	0			F	0		0	0	.	hoa	hoa
BAT103PRE_kellymi_values	EMG_SOL__R_APR1	66.00066457	65.39517454	SOL__R	SOL_	R	APR_1_TIMEBIN	BAT103PRE	M	86	161.8	76.7	29.3	0	0	0	0	0	0	0	No		24								0	0							M	0		0	0	.	hoa	hoa
BAT104PRE_kellymi_values	EMG_SOL__R_APR1	70.61523919	63.56528257	SOL__R	SOL_	R	APR_1_TIMEBIN	BAT104PRE	M	58	164.5	67.2	24.8	1	0	0	0	0	0	0	No		21								0	0							M	0		0	0	.	hoa	hoa
BAT105PRE_kellymi_values	EMG_SOL__R_APR1	86.07861209	58.74625326	SOL__R	SOL_	R	APR_1_TIMEBIN	BAT105PRE	F	59	160.8	81.1	31.4	0	0	0	0				No		27																F	0			0	.	hoa	hoa
BAT108PRE_kellymi_values	EMG_SOL__R_APR1	67.15649948	64.30115578	SOL__R	SOL_	R	APR_1_TIMEBIN	BAT108PRE	F	70	157	51	20.7	0	0	0	0				No		29																F	0			0	.	hoa	hoa
BAT109PRE_kellymi_values	EMG_SOL__R_APR1	68.70373129	67.11229446	SOL__R	SOL_	R	APR_1_TIMEBIN	BAT109PRE	F	61	162.6	59.5	22.5	0	0	0	0	0	0	0	No		25																F	0		0	0	.	hoa	hoa
BAT110PRE_kellymi_values	EMG_SOL__R_APR1	68.11515143	62.08474056	SOL__R	SOL_	R	APR_1_TIMEBIN	BAT110PRE	M	57	172.3	79.3	26.7	0	0	0	0	0	0	0	No		23																M	0		0	0	.	hoa	hoa
BAT111PRE_kellymi_values	EMG_SOL__R_APR1	79.00110158	77.48333548	SOL__R	SOL_	R	APR_1_TIMEBIN	BAT111PRE	F	70	170.5	62.2	21.4	0	0	0	0	0	0	0	No		27																F	0		0	0	.	hoa	hoa
BAT112PRE_kellymi_values	EMG_SOL__R_APR1	72.62359657	71.01946369	SOL__R	SOL_	R	APR_1_TIMEBIN	BAT112PRE	F	68	163	77.9	29.3	1	0	0	0	0	0	0	No		25																F	0		0	0	.	hoa	hoa
BAT113PRE_kellymi_values	EMG_SOL__R_APR1	73.05569064	73.05569064	SOL__R	SOL_	R	APR_1_TIMEBIN	BAT113PRE	M	64	179	72.2	22.5	1	0	0	0	0	1	0	No		30																M	0		0	0.333333333	.	hoa	hoa
BAT114PRE_kellymi_values	EMG_SOL__R_APR1	66.76775461	62.27775044	SOL__R	SOL_	R	APR_1_TIMEBIN	BAT114PRE	M	64	170.3	89.6	30.9	0	0	0	0	0	0	0	No		26																M	0		0	0	.	hoa	hoa
BAT116PRE_kellymi_values	EMG_SOL__R_APR1	61.07481102	55.35920254	SOL__R	SOL_	R	APR_1_TIMEBIN	BAT116PRE	M	72	182.5	99.5	29.9	0	0	0	0	0	0	0	No		26																M	0		0	0	.	hoa	hoa
BAT001PRE_kellymi_values	EMG_SOL__R_APRX	53.60260176	35.1633185	SOL__R	SOL_	R	APR_X_TIMEBIN	BAT001PRE	F	84	163.83	49.89	18.6	2	1	1	0	0	0	1	Yes	17	28		0	0	0	0	0	0	1	0	2	1	0	1	2.5	44	F	44	1	1.125	0	td pd	.	td pd	18	17	1
BAT002PRE_kellymi_values	EMG_SOL__R_APRX	68.74328094	57.69431911	SOL__R	SOL_	R	APR_X_TIMEBIN	BAT002PRE	M	53	175.26	86.1826	28.1	0	0	0	0	0	0	1	Yes	4	29		0	0	0	0	0	0	0	0	0	0	0	0	1.5	21	M	21	1	0.75	0.2	td pd	.	td pd	10	5	1
BAT003PRE_kellymi_values	EMG_SOL__R_APRX	70.75278602	70.75278602	SOL__R	SOL_	R	APR_X_TIMEBIN	BAT003PRE	F	75	163.5	57.6	21.5	4	2	1	0	0	1	0	Yes	2	27		0	0	0	0	0	0	1	0	0	1	1	0	2.5	31	F	31	2	0.25	0.6	pigd pd	pigd	pigd pd	12	11	2
BAT004PRE_kellymi_values	EMG_SOL__R_APRX	67.29255633	51.43281686	SOL__R	SOL_	R	APR_X_TIMEBIN	BAT004PRE	F	82	168	59.9	21.2	0	0	1	0	2	1	1	Yes	3	24		0	0	0	0	0	0	3	2	4	2	2	2	3	37	F	37	0	0.5	1.4	pigd pd	pigd	pigd pd	10	13	0
BAT005PRE_kellymi_values	EMG_SOL__R_APRX	74.40082817	62.58887839	SOL__R	SOL_	R	APR_X_TIMEBIN	BAT005PRE	M	39	184	70.8	20.9	3	1	0	0	0	2	4	Yes	9	28		0	0	0	0	0	0	3	3	3	0	1	1	2.5	38	M	38	0	1.875	0.6	td pd	.	td pd	9	21	1
BAT006PRE_kellymi_values	EMG_SOL__R_APRX	71.50548326	60.38491402	SOL__R	SOL_	R	APR_X_TIMEBIN	BAT006PRE	M	66	181.5	83.6	25.4	0	0	0	0	0	0	0	Yes	1	24		0	0	0	0	0	0	1	1	0	0	0	0	2	22	M	22	3	0.125	0.2	pigd pd	pigd	pigd pd	6	9	1
BAT007PRE_kellymi_values	EMG_SOL__R_APRX	60.56693753	34.80847482	SOL__R	SOL_	R	APR_X_TIMEBIN	BAT007PRE	M	59	186	89.4	25.8	0	1	1	0	1	1	1	Yes	6	27		0	0	0	0	0	0	2	1	2	1	0	1	2	34	M	34	0	0.625	0.6	indet pd	.	indet pd	11	13	0
BAT008PRE_kellymi_values	EMG_SOL__R_APRX	61.66198433	61.66198433	SOL__R	SOL_	R	APR_X_TIMEBIN	BAT008PRE	F	71	155.5	63.8	26.4	0	0	0	0	0	1	1	Yes	3	30		0	0	0	0	0	0	1	0	0	0	0	0	2	30	F	30	0	1.125	0.6	td pd	.	td pd	14	10	2
BAT010PRE_kellymi_values	EMG_SOL__R_APRX	52.43842127	50.81730601	SOL__R	SOL_	R	APR_X_TIMEBIN	BAT010PRE	F	69	153.5	45.9	19.5	0	0	0	0	0	1	1	Yes	6	25		0	0	0	0	0	0	1	0	0	0	0	0	3	43	F	43	1	1.25	0.6	td pd	.	td pd	17	17	3
BAT011PRE_kellymi_values	EMG_SOL__R_APRX	59.62009005	59.62009005	SOL__R	SOL_	R	APR_X_TIMEBIN	BAT011PRE	M	71	170	63.4	21.9	0	0	0	0	0	0	0	Yes	5			0	0	0	0	0	0	2	0	0	0	0	0	2	33	M	33	1	0.625	0.4	td pd	.	td pd	14	13	1
BAT012PRE_kellymi_values	EMG_SOL__R_APRX	62.10802415	62.10802415	SOL__R	SOL_	R	APR_X_TIMEBIN	BAT012PRE	M	66	176.5	75.2	24.1	0	0	0	0	0	1	0	Yes	1	22		0	0	0	0	0	0	1	1	2	1	0	0	2	28	M	28	2	0.125	0.4	pigd pd	pigd	pigd pd	13	9	1
BAT013PRE_kellymi_values	EMG_SOL__R_APRX	61.1336248	57.08645392	SOL__R	SOL_	R	APR_X_TIMEBIN	BAT013PRE	M	66	179	92.7	28.9	1	0	0	0	0	1	2	Yes	1	29		0	0	0	0	0	0	1	0	0	1	0	1	2	30	M	30	2	0.375	0.6	pigd pd	pigd	pigd pd	8	12	1
BAT014PRE_kellymi_values	EMG_SOL__R_APRX	70.12284785	51.63299245	SOL__R	SOL_	R	APR_X_TIMEBIN	BAT014PRE	F	54	163	66	24.8	0	0	0	0	0	0	1	Yes	4	30		0	0	0	0	0	0	1	0	0	0	0	0	1.5	24	F	24	2	0.25	0.4	pigd pd	pigd	pigd pd	3	15	0
BAT015PRE_kellymi_values	EMG_SOL__R_APRX	68.45510388	68.45510388	SOL__R	SOL_	R	APR_X_TIMEBIN	BAT015PRE	F	73	147.5	71.5	32.9	0	0	1	0	1	2	1	Yes	7	28		0	0	0	0	0	0	3	1	3	1	1	2	2	20	F	20	0	0.125	1.2	pigd pd	pigd	pigd pd	6	5	0
BAT016PRE_kellymi_values	EMG_SOL__R_APRX	74.30811396	51.55009815	SOL__R	SOL_	R	APR_X_TIMEBIN	BAT016PRE	F	75	153.5	50.3	21.3	180	15	1	3	3	1	0	Yes	10	25		0	0	0	0	0	0	3	2	1	1	1	1	3	43	F	43	5	0	2.2	pigd pd	pigd	pigd pd	17	15	3
BAT018PRE_kellymi_values	EMG_SOL__R_APRX	77.64879303	55.90223078	SOL__R	SOL_	R	APR_X_TIMEBIN	BAT018PRE	M	82	166.25	71.8	26	0	0	0	0	0	1	1	Yes	3	29		0	0	0	0	0	0	1	0	0	0	0	0	2	39	M	39	5	0.5	0.2	td pd	.	td pd	13	18	3
BAT019PRE_kellymi_values	EMG_SOL__R_APRX	69.04723038	49.32308563	SOL__R	SOL_	R	APR_X_TIMEBIN	BAT019PRE	F	66	175	76.8	25.1	50	10	1	2	1	2	0	Yes	9	29		0	0	0	0	0	0	3	1	3	2	2	2	3	32	F	32	0	0.25	1.8	pigd pd	pigd	pigd pd	9	8	0
BAT020PRE_kellymi_values	EMG_SOL__R_APRX	63.32424816	56.09182071	SOL__R	SOL_	R	APR_X_TIMEBIN	BAT020PRE	M	68	182	80.9	24.4	10	2	1	1	1	2	1	Yes	14	28		0	0	0	0	0	0	2	1	3	1	1	1	3	46	M	46	6	1.125	1.2	pigd pd	pigd	pigd pd	17	17	5
BAT021PRE_kellymi_values	EMG_SOL__R_APRX	63.19512425	63.19512425	SOL__R	SOL_	R	APR_X_TIMEBIN	BAT021PRE	F	60	167.5	74.3	26.5	12	3	0	2	0	2	2	Yes	26	20		1	0	0	0	0	0	2	2	0	0	0	0	3	34	F	34	0	0.625	1.2	pigd pd	pigd	pigd pd	9	13	0
BAT022PRE_kellymi_values	EMG_SOL__R_APRX	59.44618964	55.15277271	SOL__R	SOL_	R	APR_X_TIMEBIN	BAT022PRE	M	67	174.25	80	26.3	4	1	1	2	3	2	0	Yes	14	27		2	0	2	0	2	2	3	2	3	2	2	1	2	20	M	20	0	0.125	1.8	pigd pd	pigd	pigd pd	7	9	0
BAT023PRE_kellymi_values	EMG_SOL__R_APRX	56.66744765	56.42729595	SOL__R	SOL_	R	APR_X_TIMEBIN	BAT023PRE	F	73	159	65.4	25.9	0	0	0	0	0	1	1	Yes	7	26		0	0	0	0	0	0	0	0	0	0	0	0	1	15	F	15	1	0.25	0.2	indet pd	.	indet pd	4	9	0
BAT024PRE_kellymi_values	EMG_SOL__R_APRX	69.76558462	69.3835173	SOL__R	SOL_	R	APR_X_TIMEBIN	BAT024PRE	M	72	186.5	74.8	21.5	0	0	0	0	0	1	2	Yes	1	24		0	0	0	0	0	0	1	0	0	0	0	1	1.5	14	M	14	1	0.375	0.4	pigd pd	pigd	pigd pd	7	5	1
BAT025PRE_kellymi_values	EMG_SOL__R_APRX	77.38053675	76.82217641	SOL__R	SOL_	R	APR_X_TIMEBIN	BAT025PRE	M	64	177	105.7	33.7	0	0	1	0	1	2	2	Yes	7	28		0	0	0	0	0	0	1	1	2	0	1	0	2	25	M	25	3	0.5	0.8	pigd pd	pigd	pigd pd	9	9	2
BAT026PRE_kellymi_values	EMG_SOL__R_APRX	39.83001855	39.83001855	SOL__R	SOL_	R	APR_X_TIMEBIN	BAT026PRE	F	67	164.7	88	32.4	10	4	1	2	1	2	1	Yes	12	25		0	0	0	0	0	0	2	0	3	2	2	1	2.5	41	F	41	5	0.375	1.4	pigd pd	pigd	pigd pd	16	14	3
BAT027PRE_kellymi_values	EMG_SOL__R_APRX	76.69870612	76.69870612	SOL__R	SOL_	R	APR_X_TIMEBIN	BAT027PRE	M	74	177.8	88.1	27.9	0	0	0	0	0	0	1	Yes	3	26		0	0	0	0	0	0	1	1	0	0	1	0	2	31	M	31	0	0.5	0.4	indet pd	.	indet pd	9	13	0
BAT028PRE_kellymi_values	EMG_SOL__R_APRX	65.62241862	63.78579674	SOL__R	SOL_	R	APR_X_TIMEBIN	BAT028PRE	M	67	167.5	90.8	32.4	0	0	0	0	0	0	2	Yes	1	26		0	0	0	0	0	0	1	0	0	0	0	0	2	35	M	35	4	0.75	0.4	td pd	.	td pd	12	17	2
BAT029PRE_kellymi_values	EMG_SOL__R_APRX	45.49792428	43.77736797	SOL__R	SOL_	R	APR_X_TIMEBIN	BAT029PRE	M	68	169.75	69.5	24.1	5	1	1	2	2	2	2	Yes	16	26		0	0	0	0	0	0							3	51	M	51	5	1.625	1.8	pigd pd	pigd	pigd pd	21	18	3
BAT030PRE_kellymi_values	EMG_SOL__R_APRX	65.01254149	61.75228674	SOL__R	SOL_	R	APR_X_TIMEBIN	BAT030PRE	M	67	175	79.5	26	1	0	0	0	0	1	0	Yes	12	27		0	0	0	0	0	0	1	0	0	0	0	0	3	38	M	38	5	0.25	1	pigd pd	pigd	pigd pd	16	12	3
BAT031PRE_kellymi_values	EMG_SOL__R_APRX	69.06948609	69.06948609	SOL__R	SOL_	R	APR_X_TIMEBIN	BAT031PRE	M	63	179.75	88.6	27.4	0	0	1	0	0	1	2	Yes	5	24		0	0	0	0	0	0	0	0	1	1	0	1	1.5	28	M	28	0	0.875	0.4	td pd	.	td pd	6	15	0
BAT032PRE_kellymi_values	EMG_SOL__R_APRX	67.09730642	63.26781388	SOL__R	SOL_	R	APR_X_TIMEBIN	BAT032PRE	F	71	164	58	21.6	1	0	1	0	1	1	1	Yes	13	28		0	0	0	0	0	0	1	0	1	1	1	1	1.5	18	F	18	0	0.5	0.6	pigd pd	pigd	pigd pd	7	9	0
BAT033PRE_kellymi_values	EMG_SOL__R_APRX	76.16664511	76.16664511	SOL__R	SOL_	R	APR_X_TIMEBIN	BAT033PRE	F	65	162	78.1	29.8	1	0	1	1	1	1	1	Yes	11	27		0	0	0	0	0	0							2	38	F	38	5	0.25	1.2	pigd pd	pigd	pigd pd	14	12	3
BAT101PRE_kellymi_values	EMG_SOL__R_APRX	73.9005448	67.56232071	SOL__R	SOL_	R	APR_X_TIMEBIN	BAT101PRE	F	55	162.75	59.9	22.6	0	0	0	0	0	0	1	No		27								0	0	0	0	0	0			F	0		1	0	.	hoa	hoa
BAT102PRE_kellymi_values	EMG_SOL__R_APRX	78.21379634	78.21379634	SOL__R	SOL_	R	APR_X_TIMEBIN	BAT102PRE	F	54	162	66.7	25.4	0	0	0	0	0	0	0	No		27								0	0	0	0	0	0			F	0		0	0	.	hoa	hoa
BAT103PRE_kellymi_values	EMG_SOL__R_APRX	64.68352498	64.68352498	SOL__R	SOL_	R	APR_X_TIMEBIN	BAT103PRE	M	86	161.8	76.7	29.3	0	0	0	0	0	0	0	No		24								0	0							M	0		0	0	.	hoa	hoa
BAT104PRE_kellymi_values	EMG_SOL__R_APRX	83.9186303	83.67448692	SOL__R	SOL_	R	APR_X_TIMEBIN	BAT104PRE	M	58	164.5	67.2	24.8	1	0	0	0	0	0	0	No		21								0	0							M	0		0	0	.	hoa	hoa
BAT105PRE_kellymi_values	EMG_SOL__R_APRX	81.5858631	53.82305491	SOL__R	SOL_	R	APR_X_TIMEBIN	BAT105PRE	F	59	160.8	81.1	31.4	0	0	0	0				No		27																F	0			0	.	hoa	hoa
BAT108PRE_kellymi_values	EMG_SOL__R_APRX	40.56096714	40.16664531	SOL__R	SOL_	R	APR_X_TIMEBIN	BAT108PRE	F	70	157	51	20.7	0	0	0	0				No		29																F	0			0	.	hoa	hoa
BAT109PRE_kellymi_values	EMG_SOL__R_APRX	65.85185125	58.69935965	SOL__R	SOL_	R	APR_X_TIMEBIN	BAT109PRE	F	61	162.6	59.5	22.5	0	0	0	0	0	0	0	No		25																F	0		0	0	.	hoa	hoa
BAT110PRE_kellymi_values	EMG_SOL__R_APRX	67.71617293	67.71617293	SOL__R	SOL_	R	APR_X_TIMEBIN	BAT110PRE	M	57	172.3	79.3	26.7	0	0	0	0	0	0	0	No		23																M	0		0	0	.	hoa	hoa
BAT111PRE_kellymi_values	EMG_SOL__R_APRX	73.13045541	68.49104594	SOL__R	SOL_	R	APR_X_TIMEBIN	BAT111PRE	F	70	170.5	62.2	21.4	0	0	0	0	0	0	0	No		27																F	0		0	0	.	hoa	hoa
BAT112PRE_kellymi_values	EMG_SOL__R_APRX	62.80793962	62.80793962	SOL__R	SOL_	R	APR_X_TIMEBIN	BAT112PRE	F	68	163	77.9	29.3	1	0	0	0	0	0	0	No		25																F	0		0	0	.	hoa	hoa
BAT113PRE_kellymi_values	EMG_SOL__R_APRX	66.90986743	66.90986743	SOL__R	SOL_	R	APR_X_TIMEBIN	BAT113PRE	M	64	179	72.2	22.5	1	0	0	0	0	1	0	No		30																M	0		0	0.333333333	.	hoa	hoa
BAT114PRE_kellymi_values	EMG_SOL__R_APRX	62.89767181	62.89767181	SOL__R	SOL_	R	APR_X_TIMEBIN	BAT114PRE	M	64	170.3	89.6	30.9	0	0	0	0	0	0	0	No		26																M	0		0	0	.	hoa	hoa
BAT116PRE_kellymi_values	EMG_SOL__R_APRX	55.59450816	52.24090974	SOL__R	SOL_	R	APR_X_TIMEBIN	BAT116PRE	M	72	182.5	99.5	29.9	0	0	0	0	0	0	0	No		26																M	0		0	0	.	hoa	hoa
BAT001PRE_kellymi_values	EMG_TA___L_APR1	84.99111809	79.89634557	TA___L	TA__	L	APR_1_TIMEBIN	BAT001PRE	F	84	163.83	49.89	18.6	2	1	1	0	0	0	1	Yes	17	28		0	0	0	0	0	0	1	0	2	1	0	1	2.5	44	F	44	1	1.125	0	td pd	.	td pd	18	17	1
BAT002PRE_kellymi_values	EMG_TA___L_APR1	94.15787988	94.15787988	TA___L	TA__	L	APR_1_TIMEBIN	BAT002PRE	M	53	175.26	86.1826	28.1	0	0	0	0	0	0	1	Yes	4	29		0	0	0	0	0	0	0	0	0	0	0	0	1.5	21	M	21	1	0.75	0.2	td pd	.	td pd	10	5	1
BAT003PRE_kellymi_values	EMG_TA___L_APR1	85.38108731	82.60593874	TA___L	TA__	L	APR_1_TIMEBIN	BAT003PRE	F	75	163.5	57.6	21.5	4	2	1	0	0	1	0	Yes	2	27		0	0	0	0	0	0	1	0	0	1	1	0	2.5	31	F	31	2	0.25	0.6	pigd pd	pigd	pigd pd	12	11	2
BAT004PRE_kellymi_values	EMG_TA___L_APR1	95.90973755	94.0926319	TA___L	TA__	L	APR_1_TIMEBIN	BAT004PRE	F	82	168	59.9	21.2	0	0	1	0	2	1	1	Yes	3	24		0	0	0	0	0	0	3	2	4	2	2	2	3	37	F	37	0	0.5	1.4	pigd pd	pigd	pigd pd	10	13	0
BAT005PRE_kellymi_values	EMG_TA___L_APR1	86.94093225	86.94093225	TA___L	TA__	L	APR_1_TIMEBIN	BAT005PRE	M	39	184	70.8	20.9	3	1	0	0	0	2	4	Yes	9	28		0	0	0	0	0	0	3	3	3	0	1	1	2.5	38	M	38	0	1.875	0.6	td pd	.	td pd	9	21	1
BAT006PRE_kellymi_values	EMG_TA___L_APR1	68.31288413	68.31288413	TA___L	TA__	L	APR_1_TIMEBIN	BAT006PRE	M	66	181.5	83.6	25.4	0	0	0	0	0	0	0	Yes	1	24		0	0	0	0	0	0	1	1	0	0	0	0	2	22	M	22	3	0.125	0.2	pigd pd	pigd	pigd pd	6	9	1
BAT007PRE_kellymi_values	EMG_TA___L_APR1	94.48629493	91.46935704	TA___L	TA__	L	APR_1_TIMEBIN	BAT007PRE	M	59	186	89.4	25.8	0	1	1	0	1	1	1	Yes	6	27		0	0	0	0	0	0	2	1	2	1	0	1	2	34	M	34	0	0.625	0.6	indet pd	.	indet pd	11	13	0
BAT008PRE_kellymi_values	EMG_TA___L_APR1	95.14807507	93.28680665	TA___L	TA__	L	APR_1_TIMEBIN	BAT008PRE	F	71	155.5	63.8	26.4	0	0	0	0	0	1	1	Yes	3	30		0	0	0	0	0	0	1	0	0	0	0	0	2	30	F	30	0	1.125	0.6	td pd	.	td pd	14	10	2
BAT010PRE_kellymi_values	EMG_TA___L_APR1	81.63023739	78.31705098	TA___L	TA__	L	APR_1_TIMEBIN	BAT010PRE	F	69	153.5	45.9	19.5	0	0	0	0	0	1	1	Yes	6	25		0	0	0	0	0	0	1	0	0	0	0	0	3	43	F	43	1	1.25	0.6	td pd	.	td pd	17	17	3
BAT011PRE_kellymi_values	EMG_TA___L_APR1	86.32993975	86.32993975	TA___L	TA__	L	APR_1_TIMEBIN	BAT011PRE	M	71	170	63.4	21.9	0	0	0	0	0	0	0	Yes	5			0	0	0	0	0	0	2	0	0	0	0	0	2	33	M	33	1	0.625	0.4	td pd	.	td pd	14	13	1
BAT012PRE_kellymi_values	EMG_TA___L_APR1	94.43258461	90.60770236	TA___L	TA__	L	APR_1_TIMEBIN	BAT012PRE	M	66	176.5	75.2	24.1	0	0	0	0	0	1	0	Yes	1	22		0	0	0	0	0	0	1	1	2	1	0	0	2	28	M	28	2	0.125	0.4	pigd pd	pigd	pigd pd	13	9	1
BAT013PRE_kellymi_values	EMG_TA___L_APR1	87.30437298	86.83176768	TA___L	TA__	L	APR_1_TIMEBIN	BAT013PRE	M	66	179	92.7	28.9	1	0	0	0	0	1	2	Yes	1	29		0	0	0	0	0	0	1	0	0	1	0	1	2	30	M	30	2	0.375	0.6	pigd pd	pigd	pigd pd	8	12	1
BAT014PRE_kellymi_values	EMG_TA___L_APR1	94.32158692	92.70694915	TA___L	TA__	L	APR_1_TIMEBIN	BAT014PRE	F	54	163	66	24.8	0	0	0	0	0	0	1	Yes	4	30		0	0	0	0	0	0	1	0	0	0	0	0	1.5	24	F	24	2	0.25	0.4	pigd pd	pigd	pigd pd	3	15	0
BAT015PRE_kellymi_values	EMG_TA___L_APR1	87.60160025	87.60160025	TA___L	TA__	L	APR_1_TIMEBIN	BAT015PRE	F	73	147.5	71.5	32.9	0	0	1	0	1	2	1	Yes	7	28		0	0	0	0	0	0	3	1	3	1	1	2	2	20	F	20	0	0.125	1.2	pigd pd	pigd	pigd pd	6	5	0
BAT016PRE_kellymi_values	EMG_TA___L_APR1	86.33370684	75.51430812	TA___L	TA__	L	APR_1_TIMEBIN	BAT016PRE	F	75	153.5	50.3	21.3	180	15	1	3	3	1	0	Yes	10	25		0	0	0	0	0	0	3	2	1	1	1	1	3	43	F	43	5	0	2.2	pigd pd	pigd	pigd pd	17	15	3
BAT018PRE_kellymi_values	EMG_TA___L_APR1	91.6088289	91.52811128	TA___L	TA__	L	APR_1_TIMEBIN	BAT018PRE	M	82	166.25	71.8	26	0	0	0	0	0	1	1	Yes	3	29		0	0	0	0	0	0	1	0	0	0	0	0	2	39	M	39	5	0.5	0.2	td pd	.	td pd	13	18	3
BAT019PRE_kellymi_values	EMG_TA___L_APR1	80.04225698	78.00181155	TA___L	TA__	L	APR_1_TIMEBIN	BAT019PRE	F	66	175	76.8	25.1	50	10	1	2	1	2	0	Yes	9	29		0	0	0	0	0	0	3	1	3	2	2	2	3	32	F	32	0	0.25	1.8	pigd pd	pigd	pigd pd	9	8	0
BAT020PRE_kellymi_values	EMG_TA___L_APR1	76.87940453	75.78675269	TA___L	TA__	L	APR_1_TIMEBIN	BAT020PRE	M	68	182	80.9	24.4	10	2	1	1	1	2	1	Yes	14	28		0	0	0	0	0	0	2	1	3	1	1	1	3	46	M	46	6	1.125	1.2	pigd pd	pigd	pigd pd	17	17	5
BAT021PRE_kellymi_values	EMG_TA___L_APR1	50.44771617	31.86403986	TA___L	TA__	L	APR_1_TIMEBIN	BAT021PRE	F	60	167.5	74.3	26.5	12	3	0	2	0	2	2	Yes	26	20		1	0	0	0	0	0	2	2	0	0	0	0	3	34	F	34	0	0.625	1.2	pigd pd	pigd	pigd pd	9	13	0
BAT022PRE_kellymi_values	EMG_TA___L_APR1	98.30151878	95.81879946	TA___L	TA__	L	APR_1_TIMEBIN	BAT022PRE	M	67	174.25	80	26.3	4	1	1	2	3	2	0	Yes	14	27		2	0	2	0	2	2	3	2	3	2	2	1	2	20	M	20	0	0.125	1.8	pigd pd	pigd	pigd pd	7	9	0
BAT023PRE_kellymi_values	EMG_TA___L_APR1	92.829604	92.829604	TA___L	TA__	L	APR_1_TIMEBIN	BAT023PRE	F	73	159	65.4	25.9	0	0	0	0	0	1	1	Yes	7	26		0	0	0	0	0	0	0	0	0	0	0	0	1	15	F	15	1	0.25	0.2	indet pd	.	indet pd	4	9	0
BAT024PRE_kellymi_values	EMG_TA___L_APR1	76.81784409	68.95211295	TA___L	TA__	L	APR_1_TIMEBIN	BAT024PRE	M	72	186.5	74.8	21.5	0	0	0	0	0	1	2	Yes	1	24		0	0	0	0	0	0	1	0	0	0	0	1	1.5	14	M	14	1	0.375	0.4	pigd pd	pigd	pigd pd	7	5	1
BAT025PRE_kellymi_values	EMG_TA___L_APR1	83.54211943	58.78737085	TA___L	TA__	L	APR_1_TIMEBIN	BAT025PRE	M	64	177	105.7	33.7	0	0	1	0	1	2	2	Yes	7	28		0	0	0	0	0	0	1	1	2	0	1	0	2	25	M	25	3	0.5	0.8	pigd pd	pigd	pigd pd	9	9	2
BAT026PRE_kellymi_values	EMG_TA___L_APR1	94.00400278	94.00400278	TA___L	TA__	L	APR_1_TIMEBIN	BAT026PRE	F	67	164.7	88	32.4	10	4	1	2	1	2	1	Yes	12	25		0	0	0	0	0	0	2	0	3	2	2	1	2.5	41	F	41	5	0.375	1.4	pigd pd	pigd	pigd pd	16	14	3
BAT027PRE_kellymi_values	EMG_TA___L_APR1	86.68633252	85.05819906	TA___L	TA__	L	APR_1_TIMEBIN	BAT027PRE	M	74	177.8	88.1	27.9	0	0	0	0	0	0	1	Yes	3	26		0	0	0	0	0	0	1	1	0	0	1	0	2	31	M	31	0	0.5	0.4	indet pd	.	indet pd	9	13	0
BAT028PRE_kellymi_values	EMG_TA___L_APR1	90.79639974	90.79639974	TA___L	TA__	L	APR_1_TIMEBIN	BAT028PRE	M	67	167.5	90.8	32.4	0	0	0	0	0	0	2	Yes	1	26		0	0	0	0	0	0	1	0	0	0	0	0	2	35	M	35	4	0.75	0.4	td pd	.	td pd	12	17	2
BAT029PRE_kellymi_values	EMG_TA___L_APR1	86.29958428	86.29958428	TA___L	TA__	L	APR_1_TIMEBIN	BAT029PRE	M	68	169.75	69.5	24.1	5	1	1	2	2	2	2	Yes	16	26		0	0	0	0	0	0							3	51	M	51	5	1.625	1.8	pigd pd	pigd	pigd pd	21	18	3
BAT030PRE_kellymi_values	EMG_TA___L_APR1	86.71073934	86.1135216	TA___L	TA__	L	APR_1_TIMEBIN	BAT030PRE	M	67	175	79.5	26	1	0	0	0	0	1	0	Yes	12	27		0	0	0	0	0	0	1	0	0	0	0	0	3	38	M	38	5	0.25	1	pigd pd	pigd	pigd pd	16	12	3
BAT031PRE_kellymi_values	EMG_TA___L_APR1	88.83522214	88.69691642	TA___L	TA__	L	APR_1_TIMEBIN	BAT031PRE	M	63	179.75	88.6	27.4	0	0	1	0	0	1	2	Yes	5	24		0	0	0	0	0	0	0	0	1	1	0	1	1.5	28	M	28	0	0.875	0.4	td pd	.	td pd	6	15	0
BAT032PRE_kellymi_values	EMG_TA___L_APR1	87.85474953	81.53523091	TA___L	TA__	L	APR_1_TIMEBIN	BAT032PRE	F	71	164	58	21.6	1	0	1	0	1	1	1	Yes	13	28		0	0	0	0	0	0	1	0	1	1	1	1	1.5	18	F	18	0	0.5	0.6	pigd pd	pigd	pigd pd	7	9	0
BAT033PRE_kellymi_values	EMG_TA___L_APR1	71.74974898	68.15778524	TA___L	TA__	L	APR_1_TIMEBIN	BAT033PRE	F	65	162	78.1	29.8	1	0	1	1	1	1	1	Yes	11	27		0	0	0	0	0	0							2	38	F	38	5	0.25	1.2	pigd pd	pigd	pigd pd	14	12	3
BAT101PRE_kellymi_values	EMG_TA___L_APR1	89.96885341	89.10650952	TA___L	TA__	L	APR_1_TIMEBIN	BAT101PRE	F	55	162.75	59.9	22.6	0	0	0	0	0	0	1	No		27								0	0	0	0	0	0			F	0		1	0	.	hoa	hoa
BAT102PRE_kellymi_values	EMG_TA___L_APR1	71.82842109	71.15047962	TA___L	TA__	L	APR_1_TIMEBIN	BAT102PRE	F	54	162	66.7	25.4	0	0	0	0	0	0	0	No		27								0	0	0	0	0	0			F	0		0	0	.	hoa	hoa
BAT103PRE_kellymi_values	EMG_TA___L_APR1	79.75129228	75.88865785	TA___L	TA__	L	APR_1_TIMEBIN	BAT103PRE	M	86	161.8	76.7	29.3	0	0	0	0	0	0	0	No		24								0	0							M	0		0	0	.	hoa	hoa
BAT104PRE_kellymi_values	EMG_TA___L_APR1	92.45467129	92.4146698	TA___L	TA__	L	APR_1_TIMEBIN	BAT104PRE	M	58	164.5	67.2	24.8	1	0	0	0	0	0	0	No		21								0	0							M	0		0	0	.	hoa	hoa
BAT105PRE_kellymi_values	EMG_TA___L_APR1	94.49790993	92.6771903	TA___L	TA__	L	APR_1_TIMEBIN	BAT105PRE	F	59	160.8	81.1	31.4	0	0	0	0				No		27																F	0			0	.	hoa	hoa
BAT108PRE_kellymi_values	EMG_TA___L_APR1	86.51580742	85.06749123	TA___L	TA__	L	APR_1_TIMEBIN	BAT108PRE	F	70	157	51	20.7	0	0	0	0				No		29																F	0			0	.	hoa	hoa
BAT109PRE_kellymi_values	EMG_TA___L_APR1	89.09382811	89.09382811	TA___L	TA__	L	APR_1_TIMEBIN	BAT109PRE	F	61	162.6	59.5	22.5	0	0	0	0	0	0	0	No		25																F	0		0	0	.	hoa	hoa
BAT110PRE_kellymi_values	EMG_TA___L_APR1	84.72338184	84.72338184	TA___L	TA__	L	APR_1_TIMEBIN	BAT110PRE	M	57	172.3	79.3	26.7	0	0	0	0	0	0	0	No		23																M	0		0	0	.	hoa	hoa
BAT111PRE_kellymi_values	EMG_TA___L_APR1	94.15189284	92.00569325	TA___L	TA__	L	APR_1_TIMEBIN	BAT111PRE	F	70	170.5	62.2	21.4	0	0	0	0	0	0	0	No		27																F	0		0	0	.	hoa	hoa
BAT112PRE_kellymi_values	EMG_TA___L_APR1	94.76694211	92.26783302	TA___L	TA__	L	APR_1_TIMEBIN	BAT112PRE	F	68	163	77.9	29.3	1	0	0	0	0	0	0	No		25																F	0		0	0	.	hoa	hoa
BAT113PRE_kellymi_values	EMG_TA___L_APR1	96.4362773	94.68474134	TA___L	TA__	L	APR_1_TIMEBIN	BAT113PRE	M	64	179	72.2	22.5	1	0	0	0	0	1	0	No		30																M	0		0	0.333333333	.	hoa	hoa
BAT114PRE_kellymi_values	EMG_TA___L_APR1	96.28403143	96.28403143	TA___L	TA__	L	APR_1_TIMEBIN	BAT114PRE	M	64	170.3	89.6	30.9	0	0	0	0	0	0	0	No		26																M	0		0	0	.	hoa	hoa
BAT116PRE_kellymi_values	EMG_TA___L_APR1	90.9245125	68.82192483	TA___L	TA__	L	APR_1_TIMEBIN	BAT116PRE	M	72	182.5	99.5	29.9	0	0	0	0	0	0	0	No		26																M	0		0	0	.	hoa	hoa
BAT001PRE_kellymi_values	EMG_TA___L_APRX	75.63598421	75.63598421	TA___L	TA__	L	APR_X_TIMEBIN	BAT001PRE	F	84	163.83	49.89	18.6	2	1	1	0	0	0	1	Yes	17	28		0	0	0	0	0	0	1	0	2	1	0	1	2.5	44	F	44	1	1.125	0	td pd	.	td pd	18	17	1
BAT002PRE_kellymi_values	EMG_TA___L_APRX	79.14109525	77.98865017	TA___L	TA__	L	APR_X_TIMEBIN	BAT002PRE	M	53	175.26	86.1826	28.1	0	0	0	0	0	0	1	Yes	4	29		0	0	0	0	0	0	0	0	0	0	0	0	1.5	21	M	21	1	0.75	0.2	td pd	.	td pd	10	5	1
BAT003PRE_kellymi_values	EMG_TA___L_APRX	79.0453874	79.0453874	TA___L	TA__	L	APR_X_TIMEBIN	BAT003PRE	F	75	163.5	57.6	21.5	4	2	1	0	0	1	0	Yes	2	27		0	0	0	0	0	0	1	0	0	1	1	0	2.5	31	F	31	2	0.25	0.6	pigd pd	pigd	pigd pd	12	11	2
BAT004PRE_kellymi_values	EMG_TA___L_APRX	88.85646861	88.0825384	TA___L	TA__	L	APR_X_TIMEBIN	BAT004PRE	F	82	168	59.9	21.2	0	0	1	0	2	1	1	Yes	3	24		0	0	0	0	0	0	3	2	4	2	2	2	3	37	F	37	0	0.5	1.4	pigd pd	pigd	pigd pd	10	13	0
BAT005PRE_kellymi_values	EMG_TA___L_APRX	48.94814829	48.94814829	TA___L	TA__	L	APR_X_TIMEBIN	BAT005PRE	M	39	184	70.8	20.9	3	1	0	0	0	2	4	Yes	9	28		0	0	0	0	0	0	3	3	3	0	1	1	2.5	38	M	38	0	1.875	0.6	td pd	.	td pd	9	21	1
BAT006PRE_kellymi_values	EMG_TA___L_APRX	93.36484341	93.36484341	TA___L	TA__	L	APR_X_TIMEBIN	BAT006PRE	M	66	181.5	83.6	25.4	0	0	0	0	0	0	0	Yes	1	24		0	0	0	0	0	0	1	1	0	0	0	0	2	22	M	22	3	0.125	0.2	pigd pd	pigd	pigd pd	6	9	1
BAT007PRE_kellymi_values	EMG_TA___L_APRX	89.0714941	78.86179465	TA___L	TA__	L	APR_X_TIMEBIN	BAT007PRE	M	59	186	89.4	25.8	0	1	1	0	1	1	1	Yes	6	27		0	0	0	0	0	0	2	1	2	1	0	1	2	34	M	34	0	0.625	0.6	indet pd	.	indet pd	11	13	0
BAT008PRE_kellymi_values	EMG_TA___L_APRX	84.93401064	81.23225545	TA___L	TA__	L	APR_X_TIMEBIN	BAT008PRE	F	71	155.5	63.8	26.4	0	0	0	0	0	1	1	Yes	3	30		0	0	0	0	0	0	1	0	0	0	0	0	2	30	F	30	0	1.125	0.6	td pd	.	td pd	14	10	2
BAT010PRE_kellymi_values	EMG_TA___L_APRX	68.28640904	56.46118946	TA___L	TA__	L	APR_X_TIMEBIN	BAT010PRE	F	69	153.5	45.9	19.5	0	0	0	0	0	1	1	Yes	6	25		0	0	0	0	0	0	1	0	0	0	0	0	3	43	F	43	1	1.25	0.6	td pd	.	td pd	17	17	3
BAT011PRE_kellymi_values	EMG_TA___L_APRX	72.5618712	72.5618712	TA___L	TA__	L	APR_X_TIMEBIN	BAT011PRE	M	71	170	63.4	21.9	0	0	0	0	0	0	0	Yes	5			0	0	0	0	0	0	2	0	0	0	0	0	2	33	M	33	1	0.625	0.4	td pd	.	td pd	14	13	1
BAT012PRE_kellymi_values	EMG_TA___L_APRX	91.49069485	88.57683559	TA___L	TA__	L	APR_X_TIMEBIN	BAT012PRE	M	66	176.5	75.2	24.1	0	0	0	0	0	1	0	Yes	1	22		0	0	0	0	0	0	1	1	2	1	0	0	2	28	M	28	2	0.125	0.4	pigd pd	pigd	pigd pd	13	9	1
BAT013PRE_kellymi_values	EMG_TA___L_APRX	88.31357851	85.05811986	TA___L	TA__	L	APR_X_TIMEBIN	BAT013PRE	M	66	179	92.7	28.9	1	0	0	0	0	1	2	Yes	1	29		0	0	0	0	0	0	1	0	0	1	0	1	2	30	M	30	2	0.375	0.6	pigd pd	pigd	pigd pd	8	12	1
BAT014PRE_kellymi_values	EMG_TA___L_APRX	93.33529865	87.93406897	TA___L	TA__	L	APR_X_TIMEBIN	BAT014PRE	F	54	163	66	24.8	0	0	0	0	0	0	1	Yes	4	30		0	0	0	0	0	0	1	0	0	0	0	0	1.5	24	F	24	2	0.25	0.4	pigd pd	pigd	pigd pd	3	15	0
BAT015PRE_kellymi_values	EMG_TA___L_APRX	81.05949484	81.05949484	TA___L	TA__	L	APR_X_TIMEBIN	BAT015PRE	F	73	147.5	71.5	32.9	0	0	1	0	1	2	1	Yes	7	28		0	0	0	0	0	0	3	1	3	1	1	2	2	20	F	20	0	0.125	1.2	pigd pd	pigd	pigd pd	6	5	0
BAT016PRE_kellymi_values	EMG_TA___L_APRX	81.08687346	24.81421722	TA___L	TA__	L	APR_X_TIMEBIN	BAT016PRE	F	75	153.5	50.3	21.3	180	15	1	3	3	1	0	Yes	10	25		0	0	0	0	0	0	3	2	1	1	1	1	3	43	F	43	5	0	2.2	pigd pd	pigd	pigd pd	17	15	3
BAT018PRE_kellymi_values	EMG_TA___L_APRX	85.66589869	85.21472246	TA___L	TA__	L	APR_X_TIMEBIN	BAT018PRE	M	82	166.25	71.8	26	0	0	0	0	0	1	1	Yes	3	29		0	0	0	0	0	0	1	0	0	0	0	0	2	39	M	39	5	0.5	0.2	td pd	.	td pd	13	18	3
BAT019PRE_kellymi_values	EMG_TA___L_APRX	73.42257701	67.91333175	TA___L	TA__	L	APR_X_TIMEBIN	BAT019PRE	F	66	175	76.8	25.1	50	10	1	2	1	2	0	Yes	9	29		0	0	0	0	0	0	3	1	3	2	2	2	3	32	F	32	0	0.25	1.8	pigd pd	pigd	pigd pd	9	8	0
BAT020PRE_kellymi_values	EMG_TA___L_APRX	68.19143262	50.04166867	TA___L	TA__	L	APR_X_TIMEBIN	BAT020PRE	M	68	182	80.9	24.4	10	2	1	1	1	2	1	Yes	14	28		0	0	0	0	0	0	2	1	3	1	1	1	3	46	M	46	6	1.125	1.2	pigd pd	pigd	pigd pd	17	17	5
BAT021PRE_kellymi_values	EMG_TA___L_APRX	75.63753749	72.0403447	TA___L	TA__	L	APR_X_TIMEBIN	BAT021PRE	F	60	167.5	74.3	26.5	12	3	0	2	0	2	2	Yes	26	20		1	0	0	0	0	0	2	2	0	0	0	0	3	34	F	34	0	0.625	1.2	pigd pd	pigd	pigd pd	9	13	0
BAT022PRE_kellymi_values	EMG_TA___L_APRX	85.42054616	76.56368315	TA___L	TA__	L	APR_X_TIMEBIN	BAT022PRE	M	67	174.25	80	26.3	4	1	1	2	3	2	0	Yes	14	27		2	0	2	0	2	2	3	2	3	2	2	1	2	20	M	20	0	0.125	1.8	pigd pd	pigd	pigd pd	7	9	0
BAT023PRE_kellymi_values	EMG_TA___L_APRX	74.13107199	53.74273777	TA___L	TA__	L	APR_X_TIMEBIN	BAT023PRE	F	73	159	65.4	25.9	0	0	0	0	0	1	1	Yes	7	26		0	0	0	0	0	0	0	0	0	0	0	0	1	15	F	15	1	0.25	0.2	indet pd	.	indet pd	4	9	0
BAT024PRE_kellymi_values	EMG_TA___L_APRX	91.45867415	87.68276611	TA___L	TA__	L	APR_X_TIMEBIN	BAT024PRE	M	72	186.5	74.8	21.5	0	0	0	0	0	1	2	Yes	1	24		0	0	0	0	0	0	1	0	0	0	0	1	1.5	14	M	14	1	0.375	0.4	pigd pd	pigd	pigd pd	7	5	1
BAT025PRE_kellymi_values	EMG_TA___L_APRX	86.17609878	80.49358922	TA___L	TA__	L	APR_X_TIMEBIN	BAT025PRE	M	64	177	105.7	33.7	0	0	1	0	1	2	2	Yes	7	28		0	0	0	0	0	0	1	1	2	0	1	0	2	25	M	25	3	0.5	0.8	pigd pd	pigd	pigd pd	9	9	2
BAT026PRE_kellymi_values	EMG_TA___L_APRX	84.51913469	84.51913469	TA___L	TA__	L	APR_X_TIMEBIN	BAT026PRE	F	67	164.7	88	32.4	10	4	1	2	1	2	1	Yes	12	25		0	0	0	0	0	0	2	0	3	2	2	1	2.5	41	F	41	5	0.375	1.4	pigd pd	pigd	pigd pd	16	14	3
BAT027PRE_kellymi_values	EMG_TA___L_APRX	66.14198548	64.56362683	TA___L	TA__	L	APR_X_TIMEBIN	BAT027PRE	M	74	177.8	88.1	27.9	0	0	0	0	0	0	1	Yes	3	26		0	0	0	0	0	0	1	1	0	0	1	0	2	31	M	31	0	0.5	0.4	indet pd	.	indet pd	9	13	0
BAT028PRE_kellymi_values	EMG_TA___L_APRX	92.07339526	92.07339526	TA___L	TA__	L	APR_X_TIMEBIN	BAT028PRE	M	67	167.5	90.8	32.4	0	0	0	0	0	0	2	Yes	1	26		0	0	0	0	0	0	1	0	0	0	0	0	2	35	M	35	4	0.75	0.4	td pd	.	td pd	12	17	2
BAT029PRE_kellymi_values	EMG_TA___L_APRX	73.75572802	73.43004058	TA___L	TA__	L	APR_X_TIMEBIN	BAT029PRE	M	68	169.75	69.5	24.1	5	1	1	2	2	2	2	Yes	16	26		0	0	0	0	0	0							3	51	M	51	5	1.625	1.8	pigd pd	pigd	pigd pd	21	18	3
BAT030PRE_kellymi_values	EMG_TA___L_APRX	93.36480884	89.33076553	TA___L	TA__	L	APR_X_TIMEBIN	BAT030PRE	M	67	175	79.5	26	1	0	0	0	0	1	0	Yes	12	27		0	0	0	0	0	0	1	0	0	0	0	0	3	38	M	38	5	0.25	1	pigd pd	pigd	pigd pd	16	12	3
BAT031PRE_kellymi_values	EMG_TA___L_APRX	96.55192376	94.83665049	TA___L	TA__	L	APR_X_TIMEBIN	BAT031PRE	M	63	179.75	88.6	27.4	0	0	1	0	0	1	2	Yes	5	24		0	0	0	0	0	0	0	0	1	1	0	1	1.5	28	M	28	0	0.875	0.4	td pd	.	td pd	6	15	0
BAT032PRE_kellymi_values	EMG_TA___L_APRX	73.34639502	32.89227195	TA___L	TA__	L	APR_X_TIMEBIN	BAT032PRE	F	71	164	58	21.6	1	0	1	0	1	1	1	Yes	13	28		0	0	0	0	0	0	1	0	1	1	1	1	1.5	18	F	18	0	0.5	0.6	pigd pd	pigd	pigd pd	7	9	0
BAT033PRE_kellymi_values	EMG_TA___L_APRX	93.27698064	89.27620348	TA___L	TA__	L	APR_X_TIMEBIN	BAT033PRE	F	65	162	78.1	29.8	1	0	1	1	1	1	1	Yes	11	27		0	0	0	0	0	0							2	38	F	38	5	0.25	1.2	pigd pd	pigd	pigd pd	14	12	3
BAT101PRE_kellymi_values	EMG_TA___L_APRX	91.51415629	84.74644837	TA___L	TA__	L	APR_X_TIMEBIN	BAT101PRE	F	55	162.75	59.9	22.6	0	0	0	0	0	0	1	No		27								0	0	0	0	0	0			F	0		1	0	.	hoa	hoa
BAT102PRE_kellymi_values	EMG_TA___L_APRX	87.15416095	85.8420328	TA___L	TA__	L	APR_X_TIMEBIN	BAT102PRE	F	54	162	66.7	25.4	0	0	0	0	0	0	0	No		27								0	0	0	0	0	0			F	0		0	0	.	hoa	hoa
BAT103PRE_kellymi_values	EMG_TA___L_APRX	82.37695523	82.37695523	TA___L	TA__	L	APR_X_TIMEBIN	BAT103PRE	M	86	161.8	76.7	29.3	0	0	0	0	0	0	0	No		24								0	0							M	0		0	0	.	hoa	hoa
BAT104PRE_kellymi_values	EMG_TA___L_APRX	88.37162112	74.2882741	TA___L	TA__	L	APR_X_TIMEBIN	BAT104PRE	M	58	164.5	67.2	24.8	1	0	0	0	0	0	0	No		21								0	0							M	0		0	0	.	hoa	hoa
BAT105PRE_kellymi_values	EMG_TA___L_APRX	94.5535657	93.95437118	TA___L	TA__	L	APR_X_TIMEBIN	BAT105PRE	F	59	160.8	81.1	31.4	0	0	0	0				No		27																F	0			0	.	hoa	hoa
BAT108PRE_kellymi_values	EMG_TA___L_APRX	86.7815461	84.33313574	TA___L	TA__	L	APR_X_TIMEBIN	BAT108PRE	F	70	157	51	20.7	0	0	0	0				No		29																F	0			0	.	hoa	hoa
BAT109PRE_kellymi_values	EMG_TA___L_APRX	80.71988571	76.16072306	TA___L	TA__	L	APR_X_TIMEBIN	BAT109PRE	F	61	162.6	59.5	22.5	0	0	0	0	0	0	0	No		25																F	0		0	0	.	hoa	hoa
BAT110PRE_kellymi_values	EMG_TA___L_APRX	95.7380529	73.63644005	TA___L	TA__	L	APR_X_TIMEBIN	BAT110PRE	M	57	172.3	79.3	26.7	0	0	0	0	0	0	0	No		23																M	0		0	0	.	hoa	hoa
BAT111PRE_kellymi_values	EMG_TA___L_APRX	95.10950681	92.91114838	TA___L	TA__	L	APR_X_TIMEBIN	BAT111PRE	F	70	170.5	62.2	21.4	0	0	0	0	0	0	0	No		27																F	0		0	0	.	hoa	hoa
BAT112PRE_kellymi_values	EMG_TA___L_APRX	94.44358729	89.71241	TA___L	TA__	L	APR_X_TIMEBIN	BAT112PRE	F	68	163	77.9	29.3	1	0	0	0	0	0	0	No		25																F	0		0	0	.	hoa	hoa
BAT113PRE_kellymi_values	EMG_TA___L_APRX	87.72137224	83.13867838	TA___L	TA__	L	APR_X_TIMEBIN	BAT113PRE	M	64	179	72.2	22.5	1	0	0	0	0	1	0	No		30																M	0		0	0.333333333	.	hoa	hoa
BAT114PRE_kellymi_values	EMG_TA___L_APRX	93.33635326	93.33635326	TA___L	TA__	L	APR_X_TIMEBIN	BAT114PRE	M	64	170.3	89.6	30.9	0	0	0	0	0	0	0	No		26																M	0		0	0	.	hoa	hoa
BAT116PRE_kellymi_values	EMG_TA___L_APRX	68.81454958	61.14338488	TA___L	TA__	L	APR_X_TIMEBIN	BAT116PRE	M	72	182.5	99.5	29.9	0	0	0	0	0	0	0	No		26																M	0		0	0	.	hoa	hoa
BAT001PRE_kellymi_values	EMG_TA___R_APR1	68.17135523	68.08902794	TA___R	TA__	R	APR_1_TIMEBIN	BAT001PRE	F	84	163.83	49.89	18.6	2	1	1	0	0	0	1	Yes	17	28		0	0	0	0	0	0	1	0	2	1	0	1	2.5	44	F	44	1	1.125	0	td pd	.	td pd	18	17	1
BAT002PRE_kellymi_values	EMG_TA___R_APR1	93.30152814	87.72476065	TA___R	TA__	R	APR_1_TIMEBIN	BAT002PRE	M	53	175.26	86.1826	28.1	0	0	0	0	0	0	1	Yes	4	29		0	0	0	0	0	0	0	0	0	0	0	0	1.5	21	M	21	1	0.75	0.2	td pd	.	td pd	10	5	1
BAT003PRE_kellymi_values	EMG_TA___R_APR1	76.94430461	75.52552761	TA___R	TA__	R	APR_1_TIMEBIN	BAT003PRE	F	75	163.5	57.6	21.5	4	2	1	0	0	1	0	Yes	2	27		0	0	0	0	0	0	1	0	0	1	1	0	2.5	31	F	31	2	0.25	0.6	pigd pd	pigd	pigd pd	12	11	2
BAT004PRE_kellymi_values	EMG_TA___R_APR1	90.41279596	90.03486493	TA___R	TA__	R	APR_1_TIMEBIN	BAT004PRE	F	82	168	59.9	21.2	0	0	1	0	2	1	1	Yes	3	24		0	0	0	0	0	0	3	2	4	2	2	2	3	37	F	37	0	0.5	1.4	pigd pd	pigd	pigd pd	10	13	0
BAT005PRE_kellymi_values	EMG_TA___R_APR1	84.76865459	81.82475646	TA___R	TA__	R	APR_1_TIMEBIN	BAT005PRE	M	39	184	70.8	20.9	3	1	0	0	0	2	4	Yes	9	28		0	0	0	0	0	0	3	3	3	0	1	1	2.5	38	M	38	0	1.875	0.6	td pd	.	td pd	9	21	1
BAT006PRE_kellymi_values	EMG_TA___R_APR1	86.33924154	-160.252199	TA___R	TA__	R	APR_1_TIMEBIN	BAT006PRE	M	66	181.5	83.6	25.4	0	0	0	0	0	0	0	Yes	1	24		0	0	0	0	0	0	1	1	0	0	0	0	2	22	M	22	3	0.125	0.2	pigd pd	pigd	pigd pd	6	9	1
BAT007PRE_kellymi_values	EMG_TA___R_APR1	94.16453637	94.16453637	TA___R	TA__	R	APR_1_TIMEBIN	BAT007PRE	M	59	186	89.4	25.8	0	1	1	0	1	1	1	Yes	6	27		0	0	0	0	0	0	2	1	2	1	0	1	2	34	M	34	0	0.625	0.6	indet pd	.	indet pd	11	13	0
BAT008PRE_kellymi_values	EMG_TA___R_APR1	89.6695661	87.9162575	TA___R	TA__	R	APR_1_TIMEBIN	BAT008PRE	F	71	155.5	63.8	26.4	0	0	0	0	0	1	1	Yes	3	30		0	0	0	0	0	0	1	0	0	0	0	0	2	30	F	30	0	1.125	0.6	td pd	.	td pd	14	10	2
BAT010PRE_kellymi_values	EMG_TA___R_APR1	86.29028333	86.29028333	TA___R	TA__	R	APR_1_TIMEBIN	BAT010PRE	F	69	153.5	45.9	19.5	0	0	0	0	0	1	1	Yes	6	25		0	0	0	0	0	0	1	0	0	0	0	0	3	43	F	43	1	1.25	0.6	td pd	.	td pd	17	17	3
BAT011PRE_kellymi_values	EMG_TA___R_APR1	81.16237543	81.16237543	TA___R	TA__	R	APR_1_TIMEBIN	BAT011PRE	M	71	170	63.4	21.9	0	0	0	0	0	0	0	Yes	5			0	0	0	0	0	0	2	0	0	0	0	0	2	33	M	33	1	0.625	0.4	td pd	.	td pd	14	13	1
BAT012PRE_kellymi_values	EMG_TA___R_APR1	96.51700381	93.86311165	TA___R	TA__	R	APR_1_TIMEBIN	BAT012PRE	M	66	176.5	75.2	24.1	0	0	0	0	0	1	0	Yes	1	22		0	0	0	0	0	0	1	1	2	1	0	0	2	28	M	28	2	0.125	0.4	pigd pd	pigd	pigd pd	13	9	1
BAT013PRE_kellymi_values	EMG_TA___R_APR1	90.04841044	88.48337441	TA___R	TA__	R	APR_1_TIMEBIN	BAT013PRE	M	66	179	92.7	28.9	1	0	0	0	0	1	2	Yes	1	29		0	0	0	0	0	0	1	0	0	1	0	1	2	30	M	30	2	0.375	0.6	pigd pd	pigd	pigd pd	8	12	1
BAT014PRE_kellymi_values	EMG_TA___R_APR1	96.29579947	96.13962192	TA___R	TA__	R	APR_1_TIMEBIN	BAT014PRE	F	54	163	66	24.8	0	0	0	0	0	0	1	Yes	4	30		0	0	0	0	0	0	1	0	0	0	0	0	1.5	24	F	24	2	0.25	0.4	pigd pd	pigd	pigd pd	3	15	0
BAT015PRE_kellymi_values	EMG_TA___R_APR1	86.87901968	65.93425423	TA___R	TA__	R	APR_1_TIMEBIN	BAT015PRE	F	73	147.5	71.5	32.9	0	0	1	0	1	2	1	Yes	7	28		0	0	0	0	0	0	3	1	3	1	1	2	2	20	F	20	0	0.125	1.2	pigd pd	pigd	pigd pd	6	5	0
BAT016PRE_kellymi_values	EMG_TA___R_APR1	91.39504282	91.39504282	TA___R	TA__	R	APR_1_TIMEBIN	BAT016PRE	F	75	153.5	50.3	21.3	180	15	1	3	3	1	0	Yes	10	25		0	0	0	0	0	0	3	2	1	1	1	1	3	43	F	43	5	0	2.2	pigd pd	pigd	pigd pd	17	15	3
BAT018PRE_kellymi_values	EMG_TA___R_APR1	89.43174493	89.43174493	TA___R	TA__	R	APR_1_TIMEBIN	BAT018PRE	M	82	166.25	71.8	26	0	0	0	0	0	1	1	Yes	3	29		0	0	0	0	0	0	1	0	0	0	0	0	2	39	M	39	5	0.5	0.2	td pd	.	td pd	13	18	3
BAT019PRE_kellymi_values	EMG_TA___R_APR1	89.63793323	89.63793323	TA___R	TA__	R	APR_1_TIMEBIN	BAT019PRE	F	66	175	76.8	25.1	50	10	1	2	1	2	0	Yes	9	29		0	0	0	0	0	0	3	1	3	2	2	2	3	32	F	32	0	0.25	1.8	pigd pd	pigd	pigd pd	9	8	0
BAT020PRE_kellymi_values	EMG_TA___R_APR1	82.2608559	82.2608559	TA___R	TA__	R	APR_1_TIMEBIN	BAT020PRE	M	68	182	80.9	24.4	10	2	1	1	1	2	1	Yes	14	28		0	0	0	0	0	0	2	1	3	1	1	1	3	46	M	46	6	1.125	1.2	pigd pd	pigd	pigd pd	17	17	5
BAT021PRE_kellymi_values	EMG_TA___R_APR1	91.40339997	91.40339997	TA___R	TA__	R	APR_1_TIMEBIN	BAT021PRE	F	60	167.5	74.3	26.5	12	3	0	2	0	2	2	Yes	26	20		1	0	0	0	0	0	2	2	0	0	0	0	3	34	F	34	0	0.625	1.2	pigd pd	pigd	pigd pd	9	13	0
BAT022PRE_kellymi_values	EMG_TA___R_APR1	84.84092584	79.13291149	TA___R	TA__	R	APR_1_TIMEBIN	BAT022PRE	M	67	174.25	80	26.3	4	1	1	2	3	2	0	Yes	14	27		2	0	2	0	2	2	3	2	3	2	2	1	2	20	M	20	0	0.125	1.8	pigd pd	pigd	pigd pd	7	9	0
BAT023PRE_kellymi_values	EMG_TA___R_APR1	78.22205793	77.00287738	TA___R	TA__	R	APR_1_TIMEBIN	BAT023PRE	F	73	159	65.4	25.9	0	0	0	0	0	1	1	Yes	7	26		0	0	0	0	0	0	0	0	0	0	0	0	1	15	F	15	1	0.25	0.2	indet pd	.	indet pd	4	9	0
BAT024PRE_kellymi_values	EMG_TA___R_APR1	90.18549894	87.32172343	TA___R	TA__	R	APR_1_TIMEBIN	BAT024PRE	M	72	186.5	74.8	21.5	0	0	0	0	0	1	2	Yes	1	24		0	0	0	0	0	0	1	0	0	0	0	1	1.5	14	M	14	1	0.375	0.4	pigd pd	pigd	pigd pd	7	5	1
BAT025PRE_kellymi_values	EMG_TA___R_APR1	89.49533782	70.46724859	TA___R	TA__	R	APR_1_TIMEBIN	BAT025PRE	M	64	177	105.7	33.7	0	0	1	0	1	2	2	Yes	7	28		0	0	0	0	0	0	1	1	2	0	1	0	2	25	M	25	3	0.5	0.8	pigd pd	pigd	pigd pd	9	9	2
BAT026PRE_kellymi_values	EMG_TA___R_APR1	88.53384022	83.93154882	TA___R	TA__	R	APR_1_TIMEBIN	BAT026PRE	F	67	164.7	88	32.4	10	4	1	2	1	2	1	Yes	12	25		0	0	0	0	0	0	2	0	3	2	2	1	2.5	41	F	41	5	0.375	1.4	pigd pd	pigd	pigd pd	16	14	3
BAT027PRE_kellymi_values	EMG_TA___R_APR1	93.16831259	78.71836951	TA___R	TA__	R	APR_1_TIMEBIN	BAT027PRE	M	74	177.8	88.1	27.9	0	0	0	0	0	0	1	Yes	3	26		0	0	0	0	0	0	1	1	0	0	1	0	2	31	M	31	0	0.5	0.4	indet pd	.	indet pd	9	13	0
BAT028PRE_kellymi_values	EMG_TA___R_APR1	95.48086556	94.43253933	TA___R	TA__	R	APR_1_TIMEBIN	BAT028PRE	M	67	167.5	90.8	32.4	0	0	0	0	0	0	2	Yes	1	26		0	0	0	0	0	0	1	0	0	0	0	0	2	35	M	35	4	0.75	0.4	td pd	.	td pd	12	17	2
BAT029PRE_kellymi_values	EMG_TA___R_APR1	92.27136873	92.27136873	TA___R	TA__	R	APR_1_TIMEBIN	BAT029PRE	M	68	169.75	69.5	24.1	5	1	1	2	2	2	2	Yes	16	26		0	0	0	0	0	0							3	51	M	51	5	1.625	1.8	pigd pd	pigd	pigd pd	21	18	3
BAT030PRE_kellymi_values	EMG_TA___R_APR1	90.64721535	89.61824206	TA___R	TA__	R	APR_1_TIMEBIN	BAT030PRE	M	67	175	79.5	26	1	0	0	0	0	1	0	Yes	12	27		0	0	0	0	0	0	1	0	0	0	0	0	3	38	M	38	5	0.25	1	pigd pd	pigd	pigd pd	16	12	3
BAT031PRE_kellymi_values	EMG_TA___R_APR1	85.43382142	84.78069764	TA___R	TA__	R	APR_1_TIMEBIN	BAT031PRE	M	63	179.75	88.6	27.4	0	0	1	0	0	1	2	Yes	5	24		0	0	0	0	0	0	0	0	1	1	0	1	1.5	28	M	28	0	0.875	0.4	td pd	.	td pd	6	15	0
BAT032PRE_kellymi_values	EMG_TA___R_APR1	94.1146631	91.9964036	TA___R	TA__	R	APR_1_TIMEBIN	BAT032PRE	F	71	164	58	21.6	1	0	1	0	1	1	1	Yes	13	28		0	0	0	0	0	0	1	0	1	1	1	1	1.5	18	F	18	0	0.5	0.6	pigd pd	pigd	pigd pd	7	9	0
BAT033PRE_kellymi_values	EMG_TA___R_APR1	70.73927611	64.27465088	TA___R	TA__	R	APR_1_TIMEBIN	BAT033PRE	F	65	162	78.1	29.8	1	0	1	1	1	1	1	Yes	11	27		0	0	0	0	0	0							2	38	F	38	5	0.25	1.2	pigd pd	pigd	pigd pd	14	12	3
BAT101PRE_kellymi_values	EMG_TA___R_APR1	88.3619122	88.3619122	TA___R	TA__	R	APR_1_TIMEBIN	BAT101PRE	F	55	162.75	59.9	22.6	0	0	0	0	0	0	1	No		27								0	0	0	0	0	0			F	0		1	0	.	hoa	hoa
BAT102PRE_kellymi_values	EMG_TA___R_APR1	86.46221645	84.22858309	TA___R	TA__	R	APR_1_TIMEBIN	BAT102PRE	F	54	162	66.7	25.4	0	0	0	0	0	0	0	No		27								0	0	0	0	0	0			F	0		0	0	.	hoa	hoa
BAT103PRE_kellymi_values	EMG_TA___R_APR1	70.22080392	57.69680534	TA___R	TA__	R	APR_1_TIMEBIN	BAT103PRE	M	86	161.8	76.7	29.3	0	0	0	0	0	0	0	No		24								0	0							M	0		0	0	.	hoa	hoa
BAT104PRE_kellymi_values	EMG_TA___R_APR1	90.57377321	87.84663582	TA___R	TA__	R	APR_1_TIMEBIN	BAT104PRE	M	58	164.5	67.2	24.8	1	0	0	0	0	0	0	No		21								0	0							M	0		0	0	.	hoa	hoa
BAT105PRE_kellymi_values	EMG_TA___R_APR1	91.41520691	91.41520691	TA___R	TA__	R	APR_1_TIMEBIN	BAT105PRE	F	59	160.8	81.1	31.4	0	0	0	0				No		27																F	0			0	.	hoa	hoa
BAT108PRE_kellymi_values	EMG_TA___R_APR1	77.31496496	76.83722209	TA___R	TA__	R	APR_1_TIMEBIN	BAT108PRE	F	70	157	51	20.7	0	0	0	0				No		29																F	0			0	.	hoa	hoa
BAT109PRE_kellymi_values	EMG_TA___R_APR1	89.14755007	88.36774771	TA___R	TA__	R	APR_1_TIMEBIN	BAT109PRE	F	61	162.6	59.5	22.5	0	0	0	0	0	0	0	No		25																F	0		0	0	.	hoa	hoa
BAT110PRE_kellymi_values	EMG_TA___R_APR1	87.31630983	85.55298289	TA___R	TA__	R	APR_1_TIMEBIN	BAT110PRE	M	57	172.3	79.3	26.7	0	0	0	0	0	0	0	No		23																M	0		0	0	.	hoa	hoa
BAT111PRE_kellymi_values	EMG_TA___R_APR1	95.35309028	93.30046412	TA___R	TA__	R	APR_1_TIMEBIN	BAT111PRE	F	70	170.5	62.2	21.4	0	0	0	0	0	0	0	No		27																F	0		0	0	.	hoa	hoa
BAT112PRE_kellymi_values	EMG_TA___R_APR1	95.65875309	94.50818713	TA___R	TA__	R	APR_1_TIMEBIN	BAT112PRE	F	68	163	77.9	29.3	1	0	0	0	0	0	0	No		25																F	0		0	0	.	hoa	hoa
BAT113PRE_kellymi_values	EMG_TA___R_APR1	94.75657809	93.87146084	TA___R	TA__	R	APR_1_TIMEBIN	BAT113PRE	M	64	179	72.2	22.5	1	0	0	0	0	1	0	No		30																M	0		0	0.333333333	.	hoa	hoa
BAT114PRE_kellymi_values	EMG_TA___R_APR1	91.63982975	91.63982975	TA___R	TA__	R	APR_1_TIMEBIN	BAT114PRE	M	64	170.3	89.6	30.9	0	0	0	0	0	0	0	No		26																M	0		0	0	.	hoa	hoa
BAT116PRE_kellymi_values	EMG_TA___R_APR1	80.47584575	58.18484647	TA___R	TA__	R	APR_1_TIMEBIN	BAT116PRE	M	72	182.5	99.5	29.9	0	0	0	0	0	0	0	No		26																M	0		0	0	.	hoa	hoa
BAT001PRE_kellymi_values	EMG_TA___R_APRX	69.8897626	57.91968987	TA___R	TA__	R	APR_X_TIMEBIN	BAT001PRE	F	84	163.83	49.89	18.6	2	1	1	0	0	0	1	Yes	17	28		0	0	0	0	0	0	1	0	2	1	0	1	2.5	44	F	44	1	1.125	0	td pd	.	td pd	18	17	1
BAT002PRE_kellymi_values	EMG_TA___R_APRX	86.94229256	77.44155698	TA___R	TA__	R	APR_X_TIMEBIN	BAT002PRE	M	53	175.26	86.1826	28.1	0	0	0	0	0	0	1	Yes	4	29		0	0	0	0	0	0	0	0	0	0	0	0	1.5	21	M	21	1	0.75	0.2	td pd	.	td pd	10	5	1
BAT003PRE_kellymi_values	EMG_TA___R_APRX	72.30799629	72.10741996	TA___R	TA__	R	APR_X_TIMEBIN	BAT003PRE	F	75	163.5	57.6	21.5	4	2	1	0	0	1	0	Yes	2	27		0	0	0	0	0	0	1	0	0	1	1	0	2.5	31	F	31	2	0.25	0.6	pigd pd	pigd	pigd pd	12	11	2
BAT004PRE_kellymi_values	EMG_TA___R_APRX	89.34179298	89.34179298	TA___R	TA__	R	APR_X_TIMEBIN	BAT004PRE	F	82	168	59.9	21.2	0	0	1	0	2	1	1	Yes	3	24		0	0	0	0	0	0	3	2	4	2	2	2	3	37	F	37	0	0.5	1.4	pigd pd	pigd	pigd pd	10	13	0
BAT005PRE_kellymi_values	EMG_TA___R_APRX	65.1902025	65.1902025	TA___R	TA__	R	APR_X_TIMEBIN	BAT005PRE	M	39	184	70.8	20.9	3	1	0	0	0	2	4	Yes	9	28		0	0	0	0	0	0	3	3	3	0	1	1	2.5	38	M	38	0	1.875	0.6	td pd	.	td pd	9	21	1
BAT006PRE_kellymi_values	EMG_TA___R_APRX	84.90756905	-154.3912242	TA___R	TA__	R	APR_X_TIMEBIN	BAT006PRE	M	66	181.5	83.6	25.4	0	0	0	0	0	0	0	Yes	1	24		0	0	0	0	0	0	1	1	0	0	0	0	2	22	M	22	3	0.125	0.2	pigd pd	pigd	pigd pd	6	9	1
BAT007PRE_kellymi_values	EMG_TA___R_APRX	92.52098505	79.05709851	TA___R	TA__	R	APR_X_TIMEBIN	BAT007PRE	M	59	186	89.4	25.8	0	1	1	0	1	1	1	Yes	6	27		0	0	0	0	0	0	2	1	2	1	0	1	2	34	M	34	0	0.625	0.6	indet pd	.	indet pd	11	13	0
BAT008PRE_kellymi_values	EMG_TA___R_APRX	85.7587484	77.01197471	TA___R	TA__	R	APR_X_TIMEBIN	BAT008PRE	F	71	155.5	63.8	26.4	0	0	0	0	0	1	1	Yes	3	30		0	0	0	0	0	0	1	0	0	0	0	0	2	30	F	30	0	1.125	0.6	td pd	.	td pd	14	10	2
BAT010PRE_kellymi_values	EMG_TA___R_APRX	72.82422866	54.44066378	TA___R	TA__	R	APR_X_TIMEBIN	BAT010PRE	F	69	153.5	45.9	19.5	0	0	0	0	0	1	1	Yes	6	25		0	0	0	0	0	0	1	0	0	0	0	0	3	43	F	43	1	1.25	0.6	td pd	.	td pd	17	17	3
BAT011PRE_kellymi_values	EMG_TA___R_APRX	62.11658151	62.11658151	TA___R	TA__	R	APR_X_TIMEBIN	BAT011PRE	M	71	170	63.4	21.9	0	0	0	0	0	0	0	Yes	5			0	0	0	0	0	0	2	0	0	0	0	0	2	33	M	33	1	0.625	0.4	td pd	.	td pd	14	13	1
BAT012PRE_kellymi_values	EMG_TA___R_APRX	81.23756733	76.87847089	TA___R	TA__	R	APR_X_TIMEBIN	BAT012PRE	M	66	176.5	75.2	24.1	0	0	0	0	0	1	0	Yes	1	22		0	0	0	0	0	0	1	1	2	1	0	0	2	28	M	28	2	0.125	0.4	pigd pd	pigd	pigd pd	13	9	1
BAT013PRE_kellymi_values	EMG_TA___R_APRX	93.91452755	92.0685607	TA___R	TA__	R	APR_X_TIMEBIN	BAT013PRE	M	66	179	92.7	28.9	1	0	0	0	0	1	2	Yes	1	29		0	0	0	0	0	0	1	0	0	1	0	1	2	30	M	30	2	0.375	0.6	pigd pd	pigd	pigd pd	8	12	1
BAT014PRE_kellymi_values	EMG_TA___R_APRX	94.69494395	88.7450586	TA___R	TA__	R	APR_X_TIMEBIN	BAT014PRE	F	54	163	66	24.8	0	0	0	0	0	0	1	Yes	4	30		0	0	0	0	0	0	1	0	0	0	0	0	1.5	24	F	24	2	0.25	0.4	pigd pd	pigd	pigd pd	3	15	0
BAT015PRE_kellymi_values	EMG_TA___R_APRX	72.72180683	63.43358495	TA___R	TA__	R	APR_X_TIMEBIN	BAT015PRE	F	73	147.5	71.5	32.9	0	0	1	0	1	2	1	Yes	7	28		0	0	0	0	0	0	3	1	3	1	1	2	2	20	F	20	0	0.125	1.2	pigd pd	pigd	pigd pd	6	5	0
BAT016PRE_kellymi_values	EMG_TA___R_APRX	83.84360337	79.92196166	TA___R	TA__	R	APR_X_TIMEBIN	BAT016PRE	F	75	153.5	50.3	21.3	180	15	1	3	3	1	0	Yes	10	25		0	0	0	0	0	0	3	2	1	1	1	1	3	43	F	43	5	0	2.2	pigd pd	pigd	pigd pd	17	15	3
BAT018PRE_kellymi_values	EMG_TA___R_APRX	92.40200095	92.40200095	TA___R	TA__	R	APR_X_TIMEBIN	BAT018PRE	M	82	166.25	71.8	26	0	0	0	0	0	1	1	Yes	3	29		0	0	0	0	0	0	1	0	0	0	0	0	2	39	M	39	5	0.5	0.2	td pd	.	td pd	13	18	3
BAT019PRE_kellymi_values	EMG_TA___R_APRX	59.84558345	59.84558345	TA___R	TA__	R	APR_X_TIMEBIN	BAT019PRE	F	66	175	76.8	25.1	50	10	1	2	1	2	0	Yes	9	29		0	0	0	0	0	0	3	1	3	2	2	2	3	32	F	32	0	0.25	1.8	pigd pd	pigd	pigd pd	9	8	0
BAT020PRE_kellymi_values	EMG_TA___R_APRX	72.57538916	52.33747195	TA___R	TA__	R	APR_X_TIMEBIN	BAT020PRE	M	68	182	80.9	24.4	10	2	1	1	1	2	1	Yes	14	28		0	0	0	0	0	0	2	1	3	1	1	1	3	46	M	46	6	1.125	1.2	pigd pd	pigd	pigd pd	17	17	5
BAT021PRE_kellymi_values	EMG_TA___R_APRX	62.53843139	62.53843139	TA___R	TA__	R	APR_X_TIMEBIN	BAT021PRE	F	60	167.5	74.3	26.5	12	3	0	2	0	2	2	Yes	26	20		1	0	0	0	0	0	2	2	0	0	0	0	3	34	F	34	0	0.625	1.2	pigd pd	pigd	pigd pd	9	13	0
BAT022PRE_kellymi_values	EMG_TA___R_APRX	88.42925958	81.37088766	TA___R	TA__	R	APR_X_TIMEBIN	BAT022PRE	M	67	174.25	80	26.3	4	1	1	2	3	2	0	Yes	14	27		2	0	2	0	2	2	3	2	3	2	2	1	2	20	M	20	0	0.125	1.8	pigd pd	pigd	pigd pd	7	9	0
BAT023PRE_kellymi_values	EMG_TA___R_APRX	58.70472463	40.24974341	TA___R	TA__	R	APR_X_TIMEBIN	BAT023PRE	F	73	159	65.4	25.9	0	0	0	0	0	1	1	Yes	7	26		0	0	0	0	0	0	0	0	0	0	0	0	1	15	F	15	1	0.25	0.2	indet pd	.	indet pd	4	9	0
BAT024PRE_kellymi_values	EMG_TA___R_APRX	87.66231645	87.66231645	TA___R	TA__	R	APR_X_TIMEBIN	BAT024PRE	M	72	186.5	74.8	21.5	0	0	0	0	0	1	2	Yes	1	24		0	0	0	0	0	0	1	0	0	0	0	1	1.5	14	M	14	1	0.375	0.4	pigd pd	pigd	pigd pd	7	5	1
BAT025PRE_kellymi_values	EMG_TA___R_APRX	87.99382462	78.68335031	TA___R	TA__	R	APR_X_TIMEBIN	BAT025PRE	M	64	177	105.7	33.7	0	0	1	0	1	2	2	Yes	7	28		0	0	0	0	0	0	1	1	2	0	1	0	2	25	M	25	3	0.5	0.8	pigd pd	pigd	pigd pd	9	9	2
BAT026PRE_kellymi_values	EMG_TA___R_APRX	83.63729658	83.63729658	TA___R	TA__	R	APR_X_TIMEBIN	BAT026PRE	F	67	164.7	88	32.4	10	4	1	2	1	2	1	Yes	12	25		0	0	0	0	0	0	2	0	3	2	2	1	2.5	41	F	41	5	0.375	1.4	pigd pd	pigd	pigd pd	16	14	3
BAT027PRE_kellymi_values	EMG_TA___R_APRX	68.547997	49.75346195	TA___R	TA__	R	APR_X_TIMEBIN	BAT027PRE	M	74	177.8	88.1	27.9	0	0	0	0	0	0	1	Yes	3	26		0	0	0	0	0	0	1	1	0	0	1	0	2	31	M	31	0	0.5	0.4	indet pd	.	indet pd	9	13	0
BAT028PRE_kellymi_values	EMG_TA___R_APRX	93.59228364	91.00541084	TA___R	TA__	R	APR_X_TIMEBIN	BAT028PRE	M	67	167.5	90.8	32.4	0	0	0	0	0	0	2	Yes	1	26		0	0	0	0	0	0	1	0	0	0	0	0	2	35	M	35	4	0.75	0.4	td pd	.	td pd	12	17	2
BAT029PRE_kellymi_values	EMG_TA___R_APRX	76.44173473	76.44173473	TA___R	TA__	R	APR_X_TIMEBIN	BAT029PRE	M	68	169.75	69.5	24.1	5	1	1	2	2	2	2	Yes	16	26		0	0	0	0	0	0							3	51	M	51	5	1.625	1.8	pigd pd	pigd	pigd pd	21	18	3
BAT030PRE_kellymi_values	EMG_TA___R_APRX	92.71555601	89.6457675	TA___R	TA__	R	APR_X_TIMEBIN	BAT030PRE	M	67	175	79.5	26	1	0	0	0	0	1	0	Yes	12	27		0	0	0	0	0	0	1	0	0	0	0	0	3	38	M	38	5	0.25	1	pigd pd	pigd	pigd pd	16	12	3
BAT031PRE_kellymi_values	EMG_TA___R_APRX	93.16483841	92.56354952	TA___R	TA__	R	APR_X_TIMEBIN	BAT031PRE	M	63	179.75	88.6	27.4	0	0	1	0	0	1	2	Yes	5	24		0	0	0	0	0	0	0	0	1	1	0	1	1.5	28	M	28	0	0.875	0.4	td pd	.	td pd	6	15	0
BAT032PRE_kellymi_values	EMG_TA___R_APRX	87.99216866	36.37004499	TA___R	TA__	R	APR_X_TIMEBIN	BAT032PRE	F	71	164	58	21.6	1	0	1	0	1	1	1	Yes	13	28		0	0	0	0	0	0	1	0	1	1	1	1	1.5	18	F	18	0	0.5	0.6	pigd pd	pigd	pigd pd	7	9	0
BAT033PRE_kellymi_values	EMG_TA___R_APRX	89.01802757	86.17044226	TA___R	TA__	R	APR_X_TIMEBIN	BAT033PRE	F	65	162	78.1	29.8	1	0	1	1	1	1	1	Yes	11	27		0	0	0	0	0	0							2	38	F	38	5	0.25	1.2	pigd pd	pigd	pigd pd	14	12	3
BAT101PRE_kellymi_values	EMG_TA___R_APRX	87.3544345	82.45381176	TA___R	TA__	R	APR_X_TIMEBIN	BAT101PRE	F	55	162.75	59.9	22.6	0	0	0	0	0	0	1	No		27								0	0	0	0	0	0			F	0		1	0	.	hoa	hoa
BAT102PRE_kellymi_values	EMG_TA___R_APRX	91.03481665	83.45738549	TA___R	TA__	R	APR_X_TIMEBIN	BAT102PRE	F	54	162	66.7	25.4	0	0	0	0	0	0	0	No		27								0	0	0	0	0	0			F	0		0	0	.	hoa	hoa
BAT103PRE_kellymi_values	EMG_TA___R_APRX	84.05138023	84.05138023	TA___R	TA__	R	APR_X_TIMEBIN	BAT103PRE	M	86	161.8	76.7	29.3	0	0	0	0	0	0	0	No		24								0	0							M	0		0	0	.	hoa	hoa
BAT104PRE_kellymi_values	EMG_TA___R_APRX	88.61769841	71.18992437	TA___R	TA__	R	APR_X_TIMEBIN	BAT104PRE	M	58	164.5	67.2	24.8	1	0	0	0	0	0	0	No		21								0	0							M	0		0	0	.	hoa	hoa
BAT105PRE_kellymi_values	EMG_TA___R_APRX	92.83030985	92.34520526	TA___R	TA__	R	APR_X_TIMEBIN	BAT105PRE	F	59	160.8	81.1	31.4	0	0	0	0				No		27																F	0			0	.	hoa	hoa
BAT108PRE_kellymi_values	EMG_TA___R_APRX	87.47080442	86.14372122	TA___R	TA__	R	APR_X_TIMEBIN	BAT108PRE	F	70	157	51	20.7	0	0	0	0				No		29																F	0			0	.	hoa	hoa
BAT109PRE_kellymi_values	EMG_TA___R_APRX	80.30490771	74.15260004	TA___R	TA__	R	APR_X_TIMEBIN	BAT109PRE	F	61	162.6	59.5	22.5	0	0	0	0	0	0	0	No		25																F	0		0	0	.	hoa	hoa
BAT110PRE_kellymi_values	EMG_TA___R_APRX	94.76052612	93.25460914	TA___R	TA__	R	APR_X_TIMEBIN	BAT110PRE	M	57	172.3	79.3	26.7	0	0	0	0	0	0	0	No		23																M	0		0	0	.	hoa	hoa
BAT111PRE_kellymi_values	EMG_TA___R_APRX	94.84741361	78.67543554	TA___R	TA__	R	APR_X_TIMEBIN	BAT111PRE	F	70	170.5	62.2	21.4	0	0	0	0	0	0	0	No		27																F	0		0	0	.	hoa	hoa
BAT112PRE_kellymi_values	EMG_TA___R_APRX	95.018598	92.95195281	TA___R	TA__	R	APR_X_TIMEBIN	BAT112PRE	F	68	163	77.9	29.3	1	0	0	0	0	0	0	No		25																F	0		0	0	.	hoa	hoa
BAT113PRE_kellymi_values	EMG_TA___R_APRX	83.51944158	74.50909577	TA___R	TA__	R	APR_X_TIMEBIN	BAT113PRE	M	64	179	72.2	22.5	1	0	0	0	0	1	0	No		30																M	0		0	0.333333333	.	hoa	hoa
BAT114PRE_kellymi_values	EMG_TA___R_APRX	93.20095815	93.20095815	TA___R	TA__	R	APR_X_TIMEBIN	BAT114PRE	M	64	170.3	89.6	30.9	0	0	0	0	0	0	0	No		26																M	0		0	0	.	hoa	hoa
BAT116PRE_kellymi_values	EMG_TA___R_APRX	48.77256625	31.29925759	TA___R	TA__	R	APR_X_TIMEBIN	BAT116PRE	M	72	182.5	99.5	29.9	0	0	0	0	0	0	0	No		26																M	0		0	0	.	hoa	hoa
BAT001PRE_kellymi_values	EMG_VMED_R_APR1			VMED_R	VMED	R	APR_1_TIMEBIN	BAT001PRE	F	84	163.83	49.89	18.6	2	1	1	0	0	0	1	Yes	17	28		0	0	0	0	0	0	1	0	2	1	0	1	2.5	44	F	44	1	1.125	0	td pd	.	td pd	18	17	1
BAT002PRE_kellymi_values	EMG_VMED_R_APR1			VMED_R	VMED	R	APR_1_TIMEBIN	BAT002PRE	M	53	175.26	86.1826	28.1	0	0	0	0	0	0	1	Yes	4	29		0	0	0	0	0	0	0	0	0	0	0	0	1.5	21	M	21	1	0.75	0.2	td pd	.	td pd	10	5	1
BAT003PRE_kellymi_values	EMG_VMED_R_APR1	49.62584793	49.62584793	VMED_R	VMED	R	APR_1_TIMEBIN	BAT003PRE	F	75	163.5	57.6	21.5	4	2	1	0	0	1	0	Yes	2	27		0	0	0	0	0	0	1	0	0	1	1	0	2.5	31	F	31	2	0.25	0.6	pigd pd	pigd	pigd pd	12	11	2
BAT004PRE_kellymi_values	EMG_VMED_R_APR1	84.89394845	84.89394845	VMED_R	VMED	R	APR_1_TIMEBIN	BAT004PRE	F	82	168	59.9	21.2	0	0	1	0	2	1	1	Yes	3	24		0	0	0	0	0	0	3	2	4	2	2	2	3	37	F	37	0	0.5	1.4	pigd pd	pigd	pigd pd	10	13	0
BAT005PRE_kellymi_values	EMG_VMED_R_APR1	49.88637573	49.88637573	VMED_R	VMED	R	APR_1_TIMEBIN	BAT005PRE	M	39	184	70.8	20.9	3	1	0	0	0	2	4	Yes	9	28		0	0	0	0	0	0	3	3	3	0	1	1	2.5	38	M	38	0	1.875	0.6	td pd	.	td pd	9	21	1
BAT006PRE_kellymi_values	EMG_VMED_R_APR1	39.51889495	38.37117849	VMED_R	VMED	R	APR_1_TIMEBIN	BAT006PRE	M	66	181.5	83.6	25.4	0	0	0	0	0	0	0	Yes	1	24		0	0	0	0	0	0	1	1	0	0	0	0	2	22	M	22	3	0.125	0.2	pigd pd	pigd	pigd pd	6	9	1
BAT007PRE_kellymi_values	EMG_VMED_R_APR1	79.43617932	79.43617932	VMED_R	VMED	R	APR_1_TIMEBIN	BAT007PRE	M	59	186	89.4	25.8	0	1	1	0	1	1	1	Yes	6	27		0	0	0	0	0	0	2	1	2	1	0	1	2	34	M	34	0	0.625	0.6	indet pd	.	indet pd	11	13	0
BAT008PRE_kellymi_values	EMG_VMED_R_APR1	69.72027591	56.50423349	VMED_R	VMED	R	APR_1_TIMEBIN	BAT008PRE	F	71	155.5	63.8	26.4	0	0	0	0	0	1	1	Yes	3	30		0	0	0	0	0	0	1	0	0	0	0	0	2	30	F	30	0	1.125	0.6	td pd	.	td pd	14	10	2
BAT010PRE_kellymi_values	EMG_VMED_R_APR1	58.21134718	40.43730014	VMED_R	VMED	R	APR_1_TIMEBIN	BAT010PRE	F	69	153.5	45.9	19.5	0	0	0	0	0	1	1	Yes	6	25		0	0	0	0	0	0	1	0	0	0	0	0	3	43	F	43	1	1.25	0.6	td pd	.	td pd	17	17	3
BAT011PRE_kellymi_values	EMG_VMED_R_APR1	64.1352212	61.09419311	VMED_R	VMED	R	APR_1_TIMEBIN	BAT011PRE	M	71	170	63.4	21.9	0	0	0	0	0	0	0	Yes	5			0	0	0	0	0	0	2	0	0	0	0	0	2	33	M	33	1	0.625	0.4	td pd	.	td pd	14	13	1
BAT012PRE_kellymi_values	EMG_VMED_R_APR1	65.39656646	63.53513326	VMED_R	VMED	R	APR_1_TIMEBIN	BAT012PRE	M	66	176.5	75.2	24.1	0	0	0	0	0	1	0	Yes	1	22		0	0	0	0	0	0	1	1	2	1	0	0	2	28	M	28	2	0.125	0.4	pigd pd	pigd	pigd pd	13	9	1
BAT013PRE_kellymi_values	EMG_VMED_R_APR1	57.22182163	57.22182163	VMED_R	VMED	R	APR_1_TIMEBIN	BAT013PRE	M	66	179	92.7	28.9	1	0	0	0	0	1	2	Yes	1	29		0	0	0	0	0	0	1	0	0	1	0	1	2	30	M	30	2	0.375	0.6	pigd pd	pigd	pigd pd	8	12	1
BAT014PRE_kellymi_values	EMG_VMED_R_APR1	47.11976038	47.11976038	VMED_R	VMED	R	APR_1_TIMEBIN	BAT014PRE	F	54	163	66	24.8	0	0	0	0	0	0	1	Yes	4	30		0	0	0	0	0	0	1	0	0	0	0	0	1.5	24	F	24	2	0.25	0.4	pigd pd	pigd	pigd pd	3	15	0
BAT015PRE_kellymi_values	EMG_VMED_R_APR1	74.32035969	74.32035969	VMED_R	VMED	R	APR_1_TIMEBIN	BAT015PRE	F	73	147.5	71.5	32.9	0	0	1	0	1	2	1	Yes	7	28		0	0	0	0	0	0	3	1	3	1	1	2	2	20	F	20	0	0.125	1.2	pigd pd	pigd	pigd pd	6	5	0
BAT016PRE_kellymi_values	EMG_VMED_R_APR1	46.11678748	38.57208806	VMED_R	VMED	R	APR_1_TIMEBIN	BAT016PRE	F	75	153.5	50.3	21.3	180	15	1	3	3	1	0	Yes	10	25		0	0	0	0	0	0	3	2	1	1	1	1	3	43	F	43	5	0	2.2	pigd pd	pigd	pigd pd	17	15	3
BAT018PRE_kellymi_values	EMG_VMED_R_APR1	72.65017199	72.65017199	VMED_R	VMED	R	APR_1_TIMEBIN	BAT018PRE	M	82	166.25	71.8	26	0	0	0	0	0	1	1	Yes	3	29		0	0	0	0	0	0	1	0	0	0	0	0	2	39	M	39	5	0.5	0.2	td pd	.	td pd	13	18	3
BAT019PRE_kellymi_values	EMG_VMED_R_APR1	81.03735723	73.8220142	VMED_R	VMED	R	APR_1_TIMEBIN	BAT019PRE	F	66	175	76.8	25.1	50	10	1	2	1	2	0	Yes	9	29		0	0	0	0	0	0	3	1	3	2	2	2	3	32	F	32	0	0.25	1.8	pigd pd	pigd	pigd pd	9	8	0
BAT020PRE_kellymi_values	EMG_VMED_R_APR1	42.77749824	42.49511242	VMED_R	VMED	R	APR_1_TIMEBIN	BAT020PRE	M	68	182	80.9	24.4	10	2	1	1	1	2	1	Yes	14	28		0	0	0	0	0	0	2	1	3	1	1	1	3	46	M	46	6	1.125	1.2	pigd pd	pigd	pigd pd	17	17	5
BAT021PRE_kellymi_values	EMG_VMED_R_APR1	68.5006146	68.5006146	VMED_R	VMED	R	APR_1_TIMEBIN	BAT021PRE	F	60	167.5	74.3	26.5	12	3	0	2	0	2	2	Yes	26	20		1	0	0	0	0	0	2	2	0	0	0	0	3	34	F	34	0	0.625	1.2	pigd pd	pigd	pigd pd	9	13	0
BAT022PRE_kellymi_values	EMG_VMED_R_APR1	97.98932327	90.8718593	VMED_R	VMED	R	APR_1_TIMEBIN	BAT022PRE	M	67	174.25	80	26.3	4	1	1	2	3	2	0	Yes	14	27		2	0	2	0	2	2	3	2	3	2	2	1	2	20	M	20	0	0.125	1.8	pigd pd	pigd	pigd pd	7	9	0
BAT023PRE_kellymi_values	EMG_VMED_R_APR1	85.80607461	85.50901607	VMED_R	VMED	R	APR_1_TIMEBIN	BAT023PRE	F	73	159	65.4	25.9	0	0	0	0	0	1	1	Yes	7	26		0	0	0	0	0	0	0	0	0	0	0	0	1	15	F	15	1	0.25	0.2	indet pd	.	indet pd	4	9	0
BAT024PRE_kellymi_values	EMG_VMED_R_APR1	70.42884171	70.42884171	VMED_R	VMED	R	APR_1_TIMEBIN	BAT024PRE	M	72	186.5	74.8	21.5	0	0	0	0	0	1	2	Yes	1	24		0	0	0	0	0	0	1	0	0	0	0	1	1.5	14	M	14	1	0.375	0.4	pigd pd	pigd	pigd pd	7	5	1
BAT025PRE_kellymi_values	EMG_VMED_R_APR1	55.51320315	39.65940472	VMED_R	VMED	R	APR_1_TIMEBIN	BAT025PRE	M	64	177	105.7	33.7	0	0	1	0	1	2	2	Yes	7	28		0	0	0	0	0	0	1	1	2	0	1	0	2	25	M	25	3	0.5	0.8	pigd pd	pigd	pigd pd	9	9	2
BAT026PRE_kellymi_values	EMG_VMED_R_APR1	69.35780855	67.34089924	VMED_R	VMED	R	APR_1_TIMEBIN	BAT026PRE	F	67	164.7	88	32.4	10	4	1	2	1	2	1	Yes	12	25		0	0	0	0	0	0	2	0	3	2	2	1	2.5	41	F	41	5	0.375	1.4	pigd pd	pigd	pigd pd	16	14	3
BAT027PRE_kellymi_values	EMG_VMED_R_APR1	40.63418285	40.63418285	VMED_R	VMED	R	APR_1_TIMEBIN	BAT027PRE	M	74	177.8	88.1	27.9	0	0	0	0	0	0	1	Yes	3	26		0	0	0	0	0	0	1	1	0	0	1	0	2	31	M	31	0	0.5	0.4	indet pd	.	indet pd	9	13	0
BAT028PRE_kellymi_values	EMG_VMED_R_APR1	61.70926322	60.05971754	VMED_R	VMED	R	APR_1_TIMEBIN	BAT028PRE	M	67	167.5	90.8	32.4	0	0	0	0	0	0	2	Yes	1	26		0	0	0	0	0	0	1	0	0	0	0	0	2	35	M	35	4	0.75	0.4	td pd	.	td pd	12	17	2
BAT029PRE_kellymi_values	EMG_VMED_R_APR1	79.66527907	79.66527907	VMED_R	VMED	R	APR_1_TIMEBIN	BAT029PRE	M	68	169.75	69.5	24.1	5	1	1	2	2	2	2	Yes	16	26		0	0	0	0	0	0							3	51	M	51	5	1.625	1.8	pigd pd	pigd	pigd pd	21	18	3
BAT030PRE_kellymi_values	EMG_VMED_R_APR1	74.68519811	74.68519811	VMED_R	VMED	R	APR_1_TIMEBIN	BAT030PRE	M	67	175	79.5	26	1	0	0	0	0	1	0	Yes	12	27		0	0	0	0	0	0	1	0	0	0	0	0	3	38	M	38	5	0.25	1	pigd pd	pigd	pigd pd	16	12	3
BAT031PRE_kellymi_values	EMG_VMED_R_APR1	44.10068984	34.14551208	VMED_R	VMED	R	APR_1_TIMEBIN	BAT031PRE	M	63	179.75	88.6	27.4	0	0	1	0	0	1	2	Yes	5	24		0	0	0	0	0	0	0	0	1	1	0	1	1.5	28	M	28	0	0.875	0.4	td pd	.	td pd	6	15	0
BAT032PRE_kellymi_values	EMG_VMED_R_APR1	51.7252998	45.0016134	VMED_R	VMED	R	APR_1_TIMEBIN	BAT032PRE	F	71	164	58	21.6	1	0	1	0	1	1	1	Yes	13	28		0	0	0	0	0	0	1	0	1	1	1	1	1.5	18	F	18	0	0.5	0.6	pigd pd	pigd	pigd pd	7	9	0
BAT033PRE_kellymi_values	EMG_VMED_R_APR1	45.14297654	45.14297654	VMED_R	VMED	R	APR_1_TIMEBIN	BAT033PRE	F	65	162	78.1	29.8	1	0	1	1	1	1	1	Yes	11	27		0	0	0	0	0	0							2	38	F	38	5	0.25	1.2	pigd pd	pigd	pigd pd	14	12	3
BAT101PRE_kellymi_values	EMG_VMED_R_APR1	37.45609187	37.45609187	VMED_R	VMED	R	APR_1_TIMEBIN	BAT101PRE	F	55	162.75	59.9	22.6	0	0	0	0	0	0	1	No		27								0	0	0	0	0	0			F	0		1	0	.	hoa	hoa
BAT102PRE_kellymi_values	EMG_VMED_R_APR1	23.98098445	20.27372943	VMED_R	VMED	R	APR_1_TIMEBIN	BAT102PRE	F	54	162	66.7	25.4	0	0	0	0	0	0	0	No		27								0	0	0	0	0	0			F	0		0	0	.	hoa	hoa
BAT103PRE_kellymi_values	EMG_VMED_R_APR1	49.40288719	42.97975897	VMED_R	VMED	R	APR_1_TIMEBIN	BAT103PRE	M	86	161.8	76.7	29.3	0	0	0	0	0	0	0	No		24								0	0							M	0		0	0	.	hoa	hoa
BAT104PRE_kellymi_values	EMG_VMED_R_APR1	63.33380924	61.71358519	VMED_R	VMED	R	APR_1_TIMEBIN	BAT104PRE	M	58	164.5	67.2	24.8	1	0	0	0	0	0	0	No		21								0	0							M	0		0	0	.	hoa	hoa
BAT105PRE_kellymi_values	EMG_VMED_R_APR1	63.23438096	63.23438096	VMED_R	VMED	R	APR_1_TIMEBIN	BAT105PRE	F	59	160.8	81.1	31.4	0	0	0	0				No		27																F	0			0	.	hoa	hoa
BAT108PRE_kellymi_values	EMG_VMED_R_APR1	57.06996516	45.29248733	VMED_R	VMED	R	APR_1_TIMEBIN	BAT108PRE	F	70	157	51	20.7	0	0	0	0				No		29																F	0			0	.	hoa	hoa
BAT109PRE_kellymi_values	EMG_VMED_R_APR1	49.35205946	49.35205946	VMED_R	VMED	R	APR_1_TIMEBIN	BAT109PRE	F	61	162.6	59.5	22.5	0	0	0	0	0	0	0	No		25																F	0		0	0	.	hoa	hoa
BAT110PRE_kellymi_values	EMG_VMED_R_APR1	58.7252571	58.7252571	VMED_R	VMED	R	APR_1_TIMEBIN	BAT110PRE	M	57	172.3	79.3	26.7	0	0	0	0	0	0	0	No		23																M	0		0	0	.	hoa	hoa
BAT111PRE_kellymi_values	EMG_VMED_R_APR1	71.47653589	53.10765986	VMED_R	VMED	R	APR_1_TIMEBIN	BAT111PRE	F	70	170.5	62.2	21.4	0	0	0	0	0	0	0	No		27																F	0		0	0	.	hoa	hoa
BAT112PRE_kellymi_values	EMG_VMED_R_APR1	83.81427627	82.34089026	VMED_R	VMED	R	APR_1_TIMEBIN	BAT112PRE	F	68	163	77.9	29.3	1	0	0	0	0	0	0	No		25																F	0		0	0	.	hoa	hoa
BAT113PRE_kellymi_values	EMG_VMED_R_APR1	66.36740633	66.36740633	VMED_R	VMED	R	APR_1_TIMEBIN	BAT113PRE	M	64	179	72.2	22.5	1	0	0	0	0	1	0	No		30																M	0		0	0.333333333	.	hoa	hoa
BAT114PRE_kellymi_values	EMG_VMED_R_APR1	49.2237607	47.15051575	VMED_R	VMED	R	APR_1_TIMEBIN	BAT114PRE	M	64	170.3	89.6	30.9	0	0	0	0	0	0	0	No		26																M	0		0	0	.	hoa	hoa
BAT116PRE_kellymi_values	EMG_VMED_R_APR1	71.56585589	71.56585589	VMED_R	VMED	R	APR_1_TIMEBIN	BAT116PRE	M	72	182.5	99.5	29.9	0	0	0	0	0	0	0	No		26																M	0		0	0	.	hoa	hoa
BAT001PRE_kellymi_values	EMG_VMED_R_APRX			VMED_R	VMED	R	APR_X_TIMEBIN	BAT001PRE	F	84	163.83	49.89	18.6	2	1	1	0	0	0	1	Yes	17	28		0	0	0	0	0	0	1	0	2	1	0	1	2.5	44	F	44	1	1.125	0	td pd	.	td pd	18	17	1
BAT002PRE_kellymi_values	EMG_VMED_R_APRX			VMED_R	VMED	R	APR_X_TIMEBIN	BAT002PRE	M	53	175.26	86.1826	28.1	0	0	0	0	0	0	1	Yes	4	29		0	0	0	0	0	0	0	0	0	0	0	0	1.5	21	M	21	1	0.75	0.2	td pd	.	td pd	10	5	1
BAT003PRE_kellymi_values	EMG_VMED_R_APRX	41.82537709	41.82537709	VMED_R	VMED	R	APR_X_TIMEBIN	BAT003PRE	F	75	163.5	57.6	21.5	4	2	1	0	0	1	0	Yes	2	27		0	0	0	0	0	0	1	0	0	1	1	0	2.5	31	F	31	2	0.25	0.6	pigd pd	pigd	pigd pd	12	11	2
BAT004PRE_kellymi_values	EMG_VMED_R_APRX	74.38625614	74.38625614	VMED_R	VMED	R	APR_X_TIMEBIN	BAT004PRE	F	82	168	59.9	21.2	0	0	1	0	2	1	1	Yes	3	24		0	0	0	0	0	0	3	2	4	2	2	2	3	37	F	37	0	0.5	1.4	pigd pd	pigd	pigd pd	10	13	0
BAT005PRE_kellymi_values	EMG_VMED_R_APRX	49.30210119	49.30210119	VMED_R	VMED	R	APR_X_TIMEBIN	BAT005PRE	M	39	184	70.8	20.9	3	1	0	0	0	2	4	Yes	9	28		0	0	0	0	0	0	3	3	3	0	1	1	2.5	38	M	38	0	1.875	0.6	td pd	.	td pd	9	21	1
BAT006PRE_kellymi_values	EMG_VMED_R_APRX	50.39702996	49.42024288	VMED_R	VMED	R	APR_X_TIMEBIN	BAT006PRE	M	66	181.5	83.6	25.4	0	0	0	0	0	0	0	Yes	1	24		0	0	0	0	0	0	1	1	0	0	0	0	2	22	M	22	3	0.125	0.2	pigd pd	pigd	pigd pd	6	9	1
BAT007PRE_kellymi_values	EMG_VMED_R_APRX	85.39404224	82.65602767	VMED_R	VMED	R	APR_X_TIMEBIN	BAT007PRE	M	59	186	89.4	25.8	0	1	1	0	1	1	1	Yes	6	27		0	0	0	0	0	0	2	1	2	1	0	1	2	34	M	34	0	0.625	0.6	indet pd	.	indet pd	11	13	0
BAT008PRE_kellymi_values	EMG_VMED_R_APRX	70.30951217	70.30951217	VMED_R	VMED	R	APR_X_TIMEBIN	BAT008PRE	F	71	155.5	63.8	26.4	0	0	0	0	0	1	1	Yes	3	30		0	0	0	0	0	0	1	0	0	0	0	0	2	30	F	30	0	1.125	0.6	td pd	.	td pd	14	10	2
BAT010PRE_kellymi_values	EMG_VMED_R_APRX	52.46616993	43.23392787	VMED_R	VMED	R	APR_X_TIMEBIN	BAT010PRE	F	69	153.5	45.9	19.5	0	0	0	0	0	1	1	Yes	6	25		0	0	0	0	0	0	1	0	0	0	0	0	3	43	F	43	1	1.25	0.6	td pd	.	td pd	17	17	3
BAT011PRE_kellymi_values	EMG_VMED_R_APRX	65.10211026	65.10211026	VMED_R	VMED	R	APR_X_TIMEBIN	BAT011PRE	M	71	170	63.4	21.9	0	0	0	0	0	0	0	Yes	5			0	0	0	0	0	0	2	0	0	0	0	0	2	33	M	33	1	0.625	0.4	td pd	.	td pd	14	13	1
BAT012PRE_kellymi_values	EMG_VMED_R_APRX	61.82617099	61.22823857	VMED_R	VMED	R	APR_X_TIMEBIN	BAT012PRE	M	66	176.5	75.2	24.1	0	0	0	0	0	1	0	Yes	1	22		0	0	0	0	0	0	1	1	2	1	0	0	2	28	M	28	2	0.125	0.4	pigd pd	pigd	pigd pd	13	9	1
BAT013PRE_kellymi_values	EMG_VMED_R_APRX	75.44199551	75.44199551	VMED_R	VMED	R	APR_X_TIMEBIN	BAT013PRE	M	66	179	92.7	28.9	1	0	0	0	0	1	2	Yes	1	29		0	0	0	0	0	0	1	0	0	1	0	1	2	30	M	30	2	0.375	0.6	pigd pd	pigd	pigd pd	8	12	1
BAT014PRE_kellymi_values	EMG_VMED_R_APRX	68.08273831	59.30308293	VMED_R	VMED	R	APR_X_TIMEBIN	BAT014PRE	F	54	163	66	24.8	0	0	0	0	0	0	1	Yes	4	30		0	0	0	0	0	0	1	0	0	0	0	0	1.5	24	F	24	2	0.25	0.4	pigd pd	pigd	pigd pd	3	15	0
BAT015PRE_kellymi_values	EMG_VMED_R_APRX	78.01971023	78.01971023	VMED_R	VMED	R	APR_X_TIMEBIN	BAT015PRE	F	73	147.5	71.5	32.9	0	0	1	0	1	2	1	Yes	7	28		0	0	0	0	0	0	3	1	3	1	1	2	2	20	F	20	0	0.125	1.2	pigd pd	pigd	pigd pd	6	5	0
BAT016PRE_kellymi_values	EMG_VMED_R_APRX	62.80748093	62.80748093	VMED_R	VMED	R	APR_X_TIMEBIN	BAT016PRE	F	75	153.5	50.3	21.3	180	15	1	3	3	1	0	Yes	10	25		0	0	0	0	0	0	3	2	1	1	1	1	3	43	F	43	5	0	2.2	pigd pd	pigd	pigd pd	17	15	3
BAT018PRE_kellymi_values	EMG_VMED_R_APRX	79.61658942	78.34575349	VMED_R	VMED	R	APR_X_TIMEBIN	BAT018PRE	M	82	166.25	71.8	26	0	0	0	0	0	1	1	Yes	3	29		0	0	0	0	0	0	1	0	0	0	0	0	2	39	M	39	5	0.5	0.2	td pd	.	td pd	13	18	3
BAT019PRE_kellymi_values	EMG_VMED_R_APRX	59.97909237	58.41383423	VMED_R	VMED	R	APR_X_TIMEBIN	BAT019PRE	F	66	175	76.8	25.1	50	10	1	2	1	2	0	Yes	9	29		0	0	0	0	0	0	3	1	3	2	2	2	3	32	F	32	0	0.25	1.8	pigd pd	pigd	pigd pd	9	8	0
BAT020PRE_kellymi_values	EMG_VMED_R_APRX	65.39489596	65.39489596	VMED_R	VMED	R	APR_X_TIMEBIN	BAT020PRE	M	68	182	80.9	24.4	10	2	1	1	1	2	1	Yes	14	28		0	0	0	0	0	0	2	1	3	1	1	1	3	46	M	46	6	1.125	1.2	pigd pd	pigd	pigd pd	17	17	5
BAT021PRE_kellymi_values	EMG_VMED_R_APRX	67.63638552	67.63638552	VMED_R	VMED	R	APR_X_TIMEBIN	BAT021PRE	F	60	167.5	74.3	26.5	12	3	0	2	0	2	2	Yes	26	20		1	0	0	0	0	0	2	2	0	0	0	0	3	34	F	34	0	0.625	1.2	pigd pd	pigd	pigd pd	9	13	0
BAT022PRE_kellymi_values	EMG_VMED_R_APRX	90.53821937	89.8798791	VMED_R	VMED	R	APR_X_TIMEBIN	BAT022PRE	M	67	174.25	80	26.3	4	1	1	2	3	2	0	Yes	14	27		2	0	2	0	2	2	3	2	3	2	2	1	2	20	M	20	0	0.125	1.8	pigd pd	pigd	pigd pd	7	9	0
BAT023PRE_kellymi_values	EMG_VMED_R_APRX	75.8419064	64.87358171	VMED_R	VMED	R	APR_X_TIMEBIN	BAT023PRE	F	73	159	65.4	25.9	0	0	0	0	0	1	1	Yes	7	26		0	0	0	0	0	0	0	0	0	0	0	0	1	15	F	15	1	0.25	0.2	indet pd	.	indet pd	4	9	0
BAT024PRE_kellymi_values	EMG_VMED_R_APRX	62.62677473	62.62677473	VMED_R	VMED	R	APR_X_TIMEBIN	BAT024PRE	M	72	186.5	74.8	21.5	0	0	0	0	0	1	2	Yes	1	24		0	0	0	0	0	0	1	0	0	0	0	1	1.5	14	M	14	1	0.375	0.4	pigd pd	pigd	pigd pd	7	5	1
BAT025PRE_kellymi_values	EMG_VMED_R_APRX	85.47586665	85.47586665	VMED_R	VMED	R	APR_X_TIMEBIN	BAT025PRE	M	64	177	105.7	33.7	0	0	1	0	1	2	2	Yes	7	28		0	0	0	0	0	0	1	1	2	0	1	0	2	25	M	25	3	0.5	0.8	pigd pd	pigd	pigd pd	9	9	2
BAT026PRE_kellymi_values	EMG_VMED_R_APRX	82.47372047	78.86004215	VMED_R	VMED	R	APR_X_TIMEBIN	BAT026PRE	F	67	164.7	88	32.4	10	4	1	2	1	2	1	Yes	12	25		0	0	0	0	0	0	2	0	3	2	2	1	2.5	41	F	41	5	0.375	1.4	pigd pd	pigd	pigd pd	16	14	3
BAT027PRE_kellymi_values	EMG_VMED_R_APRX	47.06907752	18.43990607	VMED_R	VMED	R	APR_X_TIMEBIN	BAT027PRE	M	74	177.8	88.1	27.9	0	0	0	0	0	0	1	Yes	3	26		0	0	0	0	0	0	1	1	0	0	1	0	2	31	M	31	0	0.5	0.4	indet pd	.	indet pd	9	13	0
BAT028PRE_kellymi_values	EMG_VMED_R_APRX	64.98928966	64.98928966	VMED_R	VMED	R	APR_X_TIMEBIN	BAT028PRE	M	67	167.5	90.8	32.4	0	0	0	0	0	0	2	Yes	1	26		0	0	0	0	0	0	1	0	0	0	0	0	2	35	M	35	4	0.75	0.4	td pd	.	td pd	12	17	2
BAT029PRE_kellymi_values	EMG_VMED_R_APRX	65.843629	61.22086146	VMED_R	VMED	R	APR_X_TIMEBIN	BAT029PRE	M	68	169.75	69.5	24.1	5	1	1	2	2	2	2	Yes	16	26		0	0	0	0	0	0							3	51	M	51	5	1.625	1.8	pigd pd	pigd	pigd pd	21	18	3
BAT030PRE_kellymi_values	EMG_VMED_R_APRX	83.14007323	83.14007323	VMED_R	VMED	R	APR_X_TIMEBIN	BAT030PRE	M	67	175	79.5	26	1	0	0	0	0	1	0	Yes	12	27		0	0	0	0	0	0	1	0	0	0	0	0	3	38	M	38	5	0.25	1	pigd pd	pigd	pigd pd	16	12	3
BAT031PRE_kellymi_values	EMG_VMED_R_APRX	78.91902249	77.02335616	VMED_R	VMED	R	APR_X_TIMEBIN	BAT031PRE	M	63	179.75	88.6	27.4	0	0	1	0	0	1	2	Yes	5	24		0	0	0	0	0	0	0	0	1	1	0	1	1.5	28	M	28	0	0.875	0.4	td pd	.	td pd	6	15	0
BAT032PRE_kellymi_values	EMG_VMED_R_APRX	69.74158503	59.16077287	VMED_R	VMED	R	APR_X_TIMEBIN	BAT032PRE	F	71	164	58	21.6	1	0	1	0	1	1	1	Yes	13	28		0	0	0	0	0	0	1	0	1	1	1	1	1.5	18	F	18	0	0.5	0.6	pigd pd	pigd	pigd pd	7	9	0
BAT033PRE_kellymi_values	EMG_VMED_R_APRX	49.22155911	49.22155911	VMED_R	VMED	R	APR_X_TIMEBIN	BAT033PRE	F	65	162	78.1	29.8	1	0	1	1	1	1	1	Yes	11	27		0	0	0	0	0	0							2	38	F	38	5	0.25	1.2	pigd pd	pigd	pigd pd	14	12	3
BAT101PRE_kellymi_values	EMG_VMED_R_APRX	60.11523712	54.17067374	VMED_R	VMED	R	APR_X_TIMEBIN	BAT101PRE	F	55	162.75	59.9	22.6	0	0	0	0	0	0	1	No		27								0	0	0	0	0	0			F	0		1	0	.	hoa	hoa
BAT102PRE_kellymi_values	EMG_VMED_R_APRX	71.79568551	68.67283656	VMED_R	VMED	R	APR_X_TIMEBIN	BAT102PRE	F	54	162	66.7	25.4	0	0	0	0	0	0	0	No		27								0	0	0	0	0	0			F	0		0	0	.	hoa	hoa
BAT103PRE_kellymi_values	EMG_VMED_R_APRX	54.34228168	54.34228168	VMED_R	VMED	R	APR_X_TIMEBIN	BAT103PRE	M	86	161.8	76.7	29.3	0	0	0	0	0	0	0	No		24								0	0							M	0		0	0	.	hoa	hoa
BAT104PRE_kellymi_values	EMG_VMED_R_APRX	87.67910131	86.99729689	VMED_R	VMED	R	APR_X_TIMEBIN	BAT104PRE	M	58	164.5	67.2	24.8	1	0	0	0	0	0	0	No		21								0	0							M	0		0	0	.	hoa	hoa
BAT105PRE_kellymi_values	EMG_VMED_R_APRX	87.65731493	86.43148892	VMED_R	VMED	R	APR_X_TIMEBIN	BAT105PRE	F	59	160.8	81.1	31.4	0	0	0	0				No		27																F	0			0	.	hoa	hoa
BAT108PRE_kellymi_values	EMG_VMED_R_APRX	66.81181095	62.24642909	VMED_R	VMED	R	APR_X_TIMEBIN	BAT108PRE	F	70	157	51	20.7	0	0	0	0				No		29																F	0			0	.	hoa	hoa
BAT109PRE_kellymi_values	EMG_VMED_R_APRX	72.78691528	69.31215714	VMED_R	VMED	R	APR_X_TIMEBIN	BAT109PRE	F	61	162.6	59.5	22.5	0	0	0	0	0	0	0	No		25																F	0		0	0	.	hoa	hoa
BAT110PRE_kellymi_values	EMG_VMED_R_APRX	72.36338279	71.35706397	VMED_R	VMED	R	APR_X_TIMEBIN	BAT110PRE	M	57	172.3	79.3	26.7	0	0	0	0	0	0	0	No		23																M	0		0	0	.	hoa	hoa
BAT111PRE_kellymi_values	EMG_VMED_R_APRX	90.20586855	89.56360989	VMED_R	VMED	R	APR_X_TIMEBIN	BAT111PRE	F	70	170.5	62.2	21.4	0	0	0	0	0	0	0	No		27																F	0		0	0	.	hoa	hoa
BAT112PRE_kellymi_values	EMG_VMED_R_APRX	93.73970727	91.37401506	VMED_R	VMED	R	APR_X_TIMEBIN	BAT112PRE	F	68	163	77.9	29.3	1	0	0	0	0	0	0	No		25																F	0		0	0	.	hoa	hoa
BAT113PRE_kellymi_values	EMG_VMED_R_APRX	75.0264459	74.34880176	VMED_R	VMED	R	APR_X_TIMEBIN	BAT113PRE	M	64	179	72.2	22.5	1	0	0	0	0	1	0	No		30																M	0		0	0.333333333	.	hoa	hoa
BAT114PRE_kellymi_values	EMG_VMED_R_APRX	63.42873127	54.8584487	VMED_R	VMED	R	APR_X_TIMEBIN	BAT114PRE	M	64	170.3	89.6	30.9	0	0	0	0	0	0	0	No		26																M	0		0	0	.	hoa	hoa
BAT116PRE_kellymi_values	EMG_VMED_R_APRX	62.72566971	62.72566971	VMED_R	VMED	R	APR_X_TIMEBIN	BAT116PRE	M	72	182.5	99.5	29.9	0	0	0	0	0	0	0	No		26																M	0		0	0	.	hoa	hoa
[truncated: 9 more columns]
